# Supplementary material for: The NagY antiterminator in Enterococcus faecalis: a novel regulatory mechanism and its impact on cell metabolism
Source: Microbiol Spectr. 2025 Aug 29;13(10):e01137-25. doi: 10.1128/spectrum.01137-25 (PMC12502629; doi:10.1128/spectrum.01137-25)
Supplement: Table S3 — Results of RNA-Seq assays. [file spectrum.01137-25-s0002.xlsx]

## Sheet: Feuil1
Supplementary Table S3: Results of RNA-Seq assays. RNAs were prepared from the 4 indicated strains, in exponential growth phase followed by 1 h in the presence of N-acetylglucosamine. TPM: Transcripts Per kilobase Million
Name	complement strand	Location	V19 (WT) - TPM	ΔnagYΔrnc - TPM	Δrnc - TPM	ΔnagY - TPM
dnaA		59..1402	294.171	310.335	262.741	290.931
dnaN		1604..2734	332.047	326.838	340.957	327.392
yaaA		3313..3558	172.085	157.149	139.824	258.616
recF		3545..4672	418.155	409.055	282.56	325.094
gyrB		4669..6618	375.554	352.475	334.918	354.848
gyrA		6674..9175	527.054	533.001	487.997	373.699
rpsF		9350..9652	1725.38	1429.34	1412	1235.92
ssb_1		9697..10263	2674.82	2203.97	2220.16	2337.87
rpsR		10289..10528	933.258	622.263	841.303	1265.08
EF_RS00050		10685..12709	197.864	181.869	178.96	363.238
rplI		12715..13167	198.308	163.67	200.181	260.368
dnaB		13440..14807	355.92	288.508	366.544	353.233
EF_RS00065		15044..16336	607.826	519.876	547.936	336.682
EF_RS00070		16461..17330	129.132	114.415	125.156	361.522
EF_RS00075	complement	17370..19001	528.328	639.23	542.101	346.464
EF_RS00085		22341..22853	717.843	979.775	391.415	359.504
EF_RS00090		23088..24080	10890.7	564.832	1492.93	333.298
EF_RS00095		24115..24918	10643.7	290.597	1908.14	360.97
EF_RS00100		24941..25852	12918.8	836.635	6570.83	355.846
EF_RS00105		26014..26391	301.142	234.516	179.629	293.117
EF_RS00110		26639..27166	1611.43	745.494	1438.27	342.521
EF_RS00115	complement	27213..27416	68.3616	36.9241	77.7362	168.195
EF_RS00120		27614..28384	3.76449	2.01855	2.60726	1.82687
malX		28533..30101	1.62426	0.634822	0.56942	3.05854
EF_RS00130		30116..31330	0.757432	0.819782	1.47065	3.84182
EF_RS00135		31430..31810	49.4234	43.9524	64.1925	85.1157
mprF_1		32001..34592	163.43	80.0969	154.547	360.723
EF_RS00145	complement	34629..37244	394.572	228.068	366.452	347.03
EF_RS00150	complement	37788..38297	16.9343	17.9433	17.518	14.1796
EF_RS00155	complement	38305..38772	21.4792	21.1498	18.3743	86.1537
EF_RS00160		38837..39784	48.986	45.4415	47.0035	20.8522
EF_RS00165	complement	39876..41129	420.115	280.979	463.096	351.143
proB	complement	41116..41931	144.878	307.95	368.474	298.721
EF_RS00175		42251..42736	168.82	141.156	143.848	273.576
radA		42815..44185	396.707	317.845	310.921	357.153
EF_RS00185		44286..45431	245.235	186.322	211.661	341.196
ispF		45450..45923	59.4403	52.4022	60.0796	221.687
gltX		45976..47433	889.351	841.046	792.465	357.904
cysE		47703..48242	52.8309	48.4184	40.328	23.2835
cysS		48235..49647	183.164	199.049	142.738	330.348
EF_RS00210		49644..50042	59.7907	72.2376	43.3835	32.687
rlmB		50032..50880	215.374	219.973	160.742	335.102
EF_RS02690	complement	507125..508291	49.9235	33.5533	42.5848	36.8489
EF_RS00220		50895..51425	138.382	126.263	95.9038	288.085
EF_RS00225		51511..52077	3.24614	2.74481	2.56051	4.80445
EF_RS00230		52135..52437	1615.1	1588.15	1908.1	1247.71
ispE		52618..53469	198.497	248.351	260.974	354.058
EF_RS00240	complement	53530..54156	32.4034	28.6936	26.1827	14.9505
EF_RS00245	complement	54156..55025	28.0722	21.2516	16.3023	14.1414
EF_RS00250	complement	55025..55435	14.2959	4.69542	5.1627	3.71557
EF_RS00255		55754..56707	37.6215	58.598	40.9718	42.7233
EF_RS00260		56733..57425	39.3282	53.9879	47.7006	42.6342
EF_RS00265		57587..58426	93.1235	85.5968	116.065	347.202
purR		58570..59391	612.831	571.933	766.39	366.11
glmU		59602..60978	237.203	232.282	255.39	368.056
EF_RS00280		61420..65361	16.0545	13.3601	16.6865	10.7681
EF_RS00285		65497..67176	8.59602	7.18865	10.6359	4.38924
EF_RS00290	complement	67223..67447	3.14625	0.83003	1.98538	3.84886
EF_RS00295	complement	67462..68448	6.38336	2.52289	5.54427	2.42302
ruvA		68667..69281	116.143	102.134	112.767	349.859
ruvB		69294..70310	152.023	166.19	185.69	338.787
EF_RS00310	complement	70434..70871	24.7283	13.7865	17.0831	89.7867
EF_RS00315		71084..71782	17.9255	13.9823	15.3377	14.5224
ygjK		71960..74299	16.9716	30.1418	11.8359	59.1008
EF_RS00325		74846..75763	41.1018	34.1099	32.8463	22.9161
EF_RS00330	complement	75810..76463	120.258	180.855	218.574	299.484
EF_RS00335		76736..77629	314.362	152.497	163.519	342.222
amaP_1		77642..78214	345.306	202.184	168.198	279.444
EF_RS00345		78227..78418	16.9603	8.75422	15.7046	14.1565
EF_RS00350		78431..78943	185.601	124.262	79.6763	317.701
EF_RS00355		79002..79562	152.055	114.407	77.4376	347.857
EF_RS00360		79586..79828	79.8216	38.6835	57.4472	217.684
EF_RS00365		80195..81430	3655.92	3346.21	4036.29	1385.17
EF_RS00370		81451..81630	301.254	217.537	261.822	138.994
EF_RS16710	complement	81786..82148	12.286	9.94664	7.69128	6.38502
EF_RS00375	complement	82166..83269	11.8626	13.2512	12.24	33.0577
EF_RS00380	complement	83263..84750	6.80314	6.3591	10.2071	15.045
fss1		85460..91558	4.28296	3.07229	2.61844	2.0529
EF_RS00390		91977..92891	135.392	96.8822	75.5501	291.4
EF_RS00395		92973..94478	140.97	100.199	114.644	322.289
EF_RS00400		94814..95053	0	0	0	0
EF_RS00405		95050..98235	3.86616	2.46195	3.32999	1.20594
EF_RS00410		98403..99173	688.327	754.051	1076.07	335.626
EF_RS00415		99329..100114	70.3404	67.1627	74.0254	322.855
EF_RS00420	complement	100173..100793	175.21	128.214	198.538	267.053
EF_RS00425		101110..102216	9.48015	142.12	114.628	23.512
sdaAB_1		102203..102898	2.30701	22.8974	6.09733	1.87644
sdaAA_1		102913..103806	7.57891	21.8649	18.6194	5.74159
serS_1		103833..105104	4.39361	43.7527	26.5936	2.22178
EF_RS00445	complement	105141..106091	281.897	197.885	297.806	340.501
EF_RS00450	complement	106222..106677	719.085	534.605	617.655	324.494
EF_RS00455		106920..107432	251.148	186.757	215.736	310.734
arcA		107729..108955	95.253	216.843	108.674	307.02
argF		108982..110004	142.896	347.225	201.194	375.232
arcC_1		110110..111042	90.6698	172.478	109.643	324.086
EF_RS00475		111067..111759	99.5973	189.811	131.982	270.252
EF_RS00480		111807..113258	138.851	234.175	210.51	364.306
EF_RS00485	complement	113349..114029	82.3293	68.3769	86.0949	333.796
EF_RS00490	complement	114026..114361	14.5374	16.6747	20.6071	59.6848
EF_RS00495		114541..115563	3.66755	20.8601	4.47583	23.7391
EF_RS00500		115686..116489	15.9367	16.9568	13.1957	18.0163
EF_RS00505		116482..117297	34.7881	39.1365	44.4794	97.2192
EF_RS00510		117533..120040	427.718	3.63308	109.548	45.0849
EF_RS00515		120325..121593	28.8407	29.2865	20.153	24.1267
EF_RS00520	complement	121643..122086	74.2984	49.6335	56.0902	233.446
EF_RS00525	complement	122083..123495	89.5781	54.1017	71.6854	334.901
EF_RS00530		123593..124558	37.8137	32.6728	36.4166	21.1691
EF_RS00535		124560..125348	43.8741	31.2445	37.0843	34.1259
EF_RS00540	complement	125396..125941	76.4955	55.2973	85.0876	34.3216
EF_RS00545	complement	126108..126485	46.4447	23.8798	28.9534	25.2147
EF_RS00550	complement	126495..128846	109.708	75.2214	81.1466	365.316
EF_RS00555	complement	128949..129278	1.07259	1.37729	3.04575	2.43882
EF_RS00560		129645..130817	39.8311	72.1234	29.038	2.10695
EF_RS00565		130937..131554	27.8352	19.542	29.4554	57.2564
EF_RS00570		132152..132727	218.886	182.217	231.498	330.111
EF_RS00575	complement	132769..133407	78.7671	54.4585	87.5593	347.905
EF_RS00580	complement	133414..133788	39.6428	42.6635	48.5425	51.2525
EF_RS00585	complement	134630..134812	70.4039	84.7039	126.934	183.59
EF_RS00590		134979..135230	1.68549	1.23516	3.10215	1.89417
EF_RS00595		135317..135643	1.29891	2.47486	5.46434	3.57665
EF_RS00600		135643..136050	15.2686	23.192	29.8354	10.2156
EF_RS00605		136200..136424	0	0.276677	0	0
EF_RS00610		136453..136644	0	0	0.32423	0
EF_RS00615		136626..137030	4.02021	2.92048	4.41195	3.15646
EF_RS00620		137142..137474	48.4693	25.4243	35.549	23.8359
EF_RS00625		137464..137847	19.2905	10.7833	10.4899	12.9062
EF_RS00630		137848..139359	1.87277	1.31751	4.65323	3.96066
EF_RS00635		139399..139932	1.06054	1.5155	2.71874	3.57762
EF_RS00640		139953..140240	0.245801	0.432307	0.387769	2.43457
EF_RS00645		140250..140654	5.06897	4.76499	9.09964	3.17618
EF_RS00650		140945..142228	5.89923	4.12106	4.43579	3.03152
EF_RS00655		142246..142860	1.26618	0.708562	1.08954	3.15133
EF_RS00660		142958..143263	3.70148	1.42407	2.91967	2.61997
sea1		143274..145979	9.47016	7.08562	7.13976	3.58506
EF_RS00670		146450..150367	5.33008	6.48262	7.18293	3.3813
EF_RS00675	complement	150560..151417	18.399	14.8012	18.0923	13.7535
EF_RS00680		151476..152030	3.95408	3.02849	2.61587	3.41839
EF_RS00685		152073..152516	1.11607	0.841246	1.50915	2.1761
EF_RS00690		152519..153367	4.41921	3.15294	4.86698	3.1972
EF_RS00695		153378..154367	5.36293	3.45846	5.30186	3.42627
EF_RS00700		154367..154591	0	1.10671	0.314625	2.68272
EF_RS00705		154604..154993	5.26393	2.07507	4.00893	3.25458
EF_RS00710	complement	155071..155379	108.592	20.9522	67.5847	202.371
EF_RS00715	complement	155385..155603	16.4855	4.26385	12.2386	13.3797
EF_RS00720		155767..158274	3.07663	2.55661	2.93888	359.778
EF_RS00725		158281..160245	6.80888	5.89258	6.53583	361.57
EF_RS00730		160276..161307	1.44051	1.9303	1.73143	181.777
EF_RS00735		161322..161612	0.243267	0.855701	0.383771	1.7787
EF_RS00740		161654..161869	0.327735	1.72923	0	0.500442
EF_RS00745		161866..162384	2.45517	3.23856	4.73392	2.81942
EF_RS00750		162458..162832	279.01	177.792	315.377	322.149
EF_RS00755		162915..163127	0	0	0	0
EF_RS00760		163120..164286	2.24444	1.97372	4.40202	2.25642
guaA	complement	164365..165927	1561.29	1295.55	1782.27	345.751
coaA	complement	166239..167162	238.344	239.038	252.966	355.866
EF_RS00775		167317..167904	98.7218	68.9221	68.7538	324.59
EF_RS00780		167919..168527	193.309	155.682	196.398	329.83
add	complement	168560..169591	196.595	152.554	243.05	355.336
EF_RS00790		169733..170740	233.581	209.978	226.235	317.701
EF_RS00795		170881..172182	611.454	512.027	496.802	352.473
deoC		172210..172872	409.476	413.982	322.736	352.562
EF_RS00805		172841..173305	406.324	367.757	335.032	304.378
EF_RS00810		173401..174474	590.12	684.079	495.79	321.473
EF_RS00815		174528..175613	1145.36	1325.81	825.035	340.3
EF_RS00820		175819..177387	580.809	963.422	688.998	332.128
EF_RS00825		177371..178513	899.222	928.337	1029.03	313.949
EF_RS08750	complement	1776206..1776592	276.395	145.416	292.901	184.71
EF_RS00830		178513..179466	884.661	1015.42	1089.62	361.909
EF_RS16715		179742..180032	0.243267	1.7114	0.383771	1.15243
EF_RS16720		180025..180336	12.4791	9.17821	14.3176	10.1564
deoB		180638..181804	355.713	289.71	268.428	352.82
EF_RS00845		181821..182639	400.715	343.261	320.987	317.701
deoD		182657..183364	479.237	363.754	386.612	326.115
EF_RS00855	complement	183404..184342	100.419	93.4115	71.2404	320.492
EF_RS00860		184573..185379	37.72	23.8364	28.5075	15.5646
EF_RS00865		185376..186386	66.0994	51.1072	53.5742	306.86
EF_RS00870		186383..187387	81.4269	62.5	60.3391	315.093
EF_RS00875		187516..188703	651.894	496.184	471.997	326.125
gpmA	complement	188760..189446	4430.24	4817.34	4413.78	2298.63
EF_RS00885	complement	189621..190196	593.733	644.03	654.748	312.737
rpiA	complement	190238..190918	288.88	292.156	337.328	251.922
rpsL		191263..191676	3542.79	4309.69	2997.22	1286.62
rpsG		191732..192202	1800.88	1779.67	1403.44	1273.18
fusA		192286..194367	4591.09	5495.54	3734.86	376.297
tuf		194518..195705	1828.77	13662.8	9102.56	6345.98
thiD_1		195887..196711	346.917	226.749	216.722	333.586
EF_RS00920		196983..198149	155.533	125.785	114.644	346.694
rpsJ		198498..198806	1556.25	1937.07	1576.13	1094.32
rplC		198828..199457	1904.94	2954.91	1771.42	1302.95
rplD		199483..200106	1215.81	1712.83	1109.79	1303.57
EF_RS00940		200106..200396	132.337	186.757	126.645	201.429
rplB		200436..201266	1523.32	2261.53	1383	322.576
rpsS		201309..201587	758.4	1183.91	742.515	215.217
rplV		201609..201956	834.639	1223.4	744.516	197.194
rpsC		202023..202679	1472.27	2049.59	1260.41	1267.65
rplP		202682..203116	983.584	1155.46	812.806	274.428
rpmC		203106..203294	112.741	154.807	90.9964	181.543
rpsQ		203318..203584	209.191	305.432	176.927	190.085
rplN		203642..204010	749.346	1008.18	622.549	234.401
rplX		204046..204357	308.121	441.352	281.699	206.2
rplE		204383..204922	777.387	953.958	660.965	284.607
EF_RS00995		204941..205126	42.2461	48.8647	36.6254	176.785
rpsH		205162..205560	897.392	1144.1	766.348	281.273
rplF		205592..206128	1728.9	1893.07	1454.51	1287.53
rplR		206289..206645	578.62	545.797	449.525	236.273
rpsE		206666..207166	712.005	613.203	559.947	286.787
rpmD		207181..207360	12.9783	13.488	14.2699	12.5643
rplO		207408..207848	1163.79	1206.51	945.08	1233.41
secY		207849..209147	206.291	2769.67	2515.62	327.423
EF_RS01035		209234..209884	975.738	1228.02	800.612	276.707
infA		210095..210313	356.216	407.056	330.953	195.843
rpmJ		210346..210462	1.81515	2.12828	0.954508	1.15426
rpsM		210482..210847	268.076	336.434	219.083	263.666
rpsK		210875..211264	1651.6	2696.32	1445.22	1262.1
EF_RS01060		211345..212283	1969.78	2984.39	1653.75	1326.58
rplQ		212357..212740	1415.81	1776.94	1277.02	1288.54
EF_RS01070		213015..214214	66.8382	66.973	91.7616	299.036
EF_RS01075		214230..215405	95.4712	89.3023	129.436	339.178
EF_RS01080		215607..216446	108.883	136.436	130.423	279.974
EF_RS01085		216422..217291	120.263	153.269	157.76	313.045
EF_RS01090		217288..218085	247.856	215.386	306.763	325.166
truA_1		218104..218853	315.349	265.859	361.835	307.852
EF_RS01100	complement	218904..219215	95.2952	77.6158	98.0757	268.06
brnQ	complement	219348..220703	409.866	251.488	582.6	336.327
EF_RS01110	complement	220794..221285	3.74097	2.78364	3.4048	2.16546
EF_RS01115		221459..222043	121.978	100.455	150.24	307.926
EF_RS01120	complement	222088..222828	86.1717	68.5531	90.7285	287.474
EF_RS01125	complement	222840..224423	75.1258	79.5052	85.0976	89.9059
EF_RS01130	complement	224982..225278	1716.85	908.631	2180.53	1199.77
EF_RS01135		225451..226164	138.508	103.318	129.978	296.343
EF_RS01140		226169..227014	192.29	141.502	178.737	330.375
EF_RS01145		227025..227537	295.582	230.078	257.098	344.176
EF_RS01150		227768..229279	433.265	453.099	478.765	368.287
EF_RS01155		229558..231048	7.97642	1.29841	3.37055	11.2156
EF_RS01160	complement	231275..232258	3932.12	864.046	3562.1	297.118
pth		232593..233159	121.106	697.496	695.527	312.658
mfd		233149..236718	240.411	196.818	190.477	341.996
guaD	complement	2349921..2351306	12.156	10.4203	10.0719	11.0255
EF_RS01175		236734..238323	384.63	252.415	320.985	360.111
EF_RS01180		238338..238601	83.1255	53.0559	90.1034	184.122
EF_RS01185		238856..239335	412.061	519.158	499.524	276.996
EF_RS01190		239380..239859	659.829	928.985	828.274	323.162
tilS		239840..241333	87.6118	83.5863	83.9449	333.49
hpt		241352..241897	324.522	289.256	340.964	341.703
ftsH		241991..244147	902.295	820.91	815.344	346.312
hslO		244309..245205	102.358	123.533	129.73	269.355
dusB		245217..246215	168.296	154.54	184.676	312.692
lysS		246309..247805	1207.89	1019.32	1154.67	347.147
EF_RS01225		248459..250019	1442.75	1305.06	1283.9	1334.75
EF_RS01230		250246..253158	3779.61	3664.5	3037.49	3365.88
rrf_1		253255..253370	0	0	0	0
EF_RS01240		253385..253457	0	0	0	0
EF_RS01245		253464..253536	0	0	0	0
EF_RS01250		253553..253634	0.863302	0.759174	0	0
EF_RS01255		253641..253716	0	0	0	0
EF_RS01260		253721..253792	0	0	0	0
EF_RS01265		253808..253893	0.823148	0	0	0
EF_RS01270		253908..253981	0	0	0	0
EF_RS01275		253993..254066	0	0	0	0
EF_RS01280		254080..254152	0	0	0	0
EF_RS01285		254176..254249	0	0	0	0
EF_RS01290		254270..254343	0	0	0	0
EF_RS01295		254377..254466	2.35969	0	4.96344	0.496344
EF_RS01300		254500..254573	0	0	0	0
EF_RS01305		254612..254688	0.91936	0	0	0
EF_RS01310		254690..254760	0	0	0	0
EF_RS01315		254770..254843	0	0	0	0
EF_RS01320		254858..254929	0	0	0	0
EF_RS01325		254942..255031	0.786564	0	1.24086	1,158986526+74
EF_RS01330		255065..255138	0.956631	0	0	0
EF_RS01335		255187..255260	0	0	0	0
EF_RS01340		255266..255338	0	0	0	0
EF_RS01345		255353..255423	0	0	0	0
EF_RS01350		255437..255510	0.956631	0	0	0
EF_RS01355		255521..255608	0	0	0	0
EF_RS01360		255624..255695	0	0	0	0
EF_RS01370		256853..258751	109.357	10.1139	36.2925	117.652
EF_RS01375		258775..260205	1025.08	17.227	123.569	138.681
EF_RS01380		260328..261794	1025.69	6.06821	406.623	65.941
EF_RS01385		261815..262633	11.4095	11.3255	7.63606	6.41564
EF_RS01390		262771..263514	92.3895	50.9565	81.0562	275.747
EF_RS01395	complement	263532..264125	65.0703	54.6017	64.1111	303.26
EF_RS01400		264236..264727	39.4241	19.865	29.0543	22.1868
EF_RS01405		264740..265252	25.9428	13.3484	18.2864	14.4561
EF_RS01410		265265..265939	22.4433	12.5427	15.3867	12.1513
EF_RS01415		266082..267017	141.128	127.364	137.807	281.807
EF_RS01420		267047..267460	156.458	98.4909	125.165	334.967
fabI	complement	267559..268311	1861.15	3790.61	2910.14	1336.05
fabF_1		268609..269847	2616.91	4803.97	3028	1347.89
fabZ_1		269849..270283	3784.62	5652.07	4469.66	3218.56
EF_RS01440		270428..271396	886.163	597.146	1047.16	347.455
EF_RS01445	complement	271435..272082	86.6312	84.0597	99.6135	337.557
efp		272436..272996	974.792	889.397	1026.8	319.825
EF_RS16520		273167..273304	28.2137	14.8864	30.7518	119.138
EF_RS01455		273393..274310	61.3057	66.9991	71.167	16.9224
EF_RS01460		274324..275460	102.108	103.151	122.678	329.437
genA	complement	275497..276927	812.516	11.0497	511.394	24.6945
genB	complement	276954..278288	1749.88	130.566	650.576	328.232
genR	complement	278462..279223	817.651	18.1365	115.441	30.209
EF_RS01480		279422..280012	317.899	206.875	289.303	326.571
EF_RS01485		280126..281511	122.632	83.9911	112.805	352.772
EF_RS01490		281532..282695	194.674	124.825	181.236	350.658
EF_RS01495		282822..283262	11.3971	12.4222	11.6489	9.15613
EF_RS01500		283278..285764	60.8851	41.5265	57.6124	5.05163
EF_RS01505		285786..285992	14.7053	11.4279	13.4876	12.0553
EF_RS01510	complement	286036..287406	125.988	67.2015	121.86	323.784
EF_RS01515	complement	287406..287795	38.1181	20.7507	40.9484	12.1856
EF_RS01520		287945..289330	222.894	194.976	190.238	323.89
EF_RS01525	complement	289354..290568	48.126	59.383	77.6687	46.1563
EF_RS01530	complement	290724..291254	242.235	250.064	253.851	333.855
EF_RS01535	complement	291290..291967	34.3513	47.0105	46.1205	25.1535
EF_RS01540	complement	291987..292349	8.58069	12.3476	9.22954	10.5461
EF_RS01545		292475..292687	135.267	63.4213	126.358	244.988
EF_RS01550		292766..293119	23.197	128.84	166.565	23.0859
EF_RS01555		293125..293397	10.3723	9.8053	19.6356	15.1561
EF_RS01565		293609..293809	0	0	1.85828	0
EF_RS01570		293815..294033	0	0	0.509943	0
EF_RS01575		294030..294209	0.786564	0	0	0
EF_RS01580		294210..294404	1.81515	3.19242	4.58164	2.14535
EF_RS01585		294515..295204	11.1829	18.8561	24.2777	9.15135
EF_RS01590		295194..295442	1.8529	3.00011	5.38204	2.24216
EF_RS01595		295417..295608	0	0.32423	1.16331	0
EF_RS01600		295624..296103	9.29128	18.9351	20.7069	12.1513
EF_RS01605		296106..297278	17.2601	25.2618	46.4609	14.7492
EF_RS01610		297284..297526	6.11772	7.68546	12.4086	10.1457
EF_RS01615		297542..297871	11.7985	11.5072	18.6129	15.5132
EF_RS01620		297898..298473	21.7534	43.1226	57.1959	6.15643
EF_RS01625		298526..298747	7.65305	2.24332	10.061	2.15615
EF_RS01630		298734..299282	16.8918	21.6579	32.954	12.4153
EF_RS01635		299279..301240	18.3291	29.5714	47.6422	14.5417
EF_RS01640		301253..301492	2.35969	3.89076	6.97984	1.85137
EF_RS01645		301511..301813	2.80359	2.46543	2.58001	1.85168
EF_RS01650		302015..304453	31.8399	41.6036	73.6732	21.1894
EF_RS01655		304826..305146	5.73383	6.0119	12.5246	11.1486
EF_RS01660		305147..306526	17.4412	25.7129	40.1391	23.8641
EF_RS01665		306700..307140	32.4257	59.0055	110.158	20.4198
EF_RS01670		307231..307680	62.9251	75.1177	160.319	297.051
EF_RS01675		307677..308933	76.0845	87.4602	163.296	273.052
EF_RS01680		308948..310480	56.2447	73.7443	135.353	32.4187
EF_RS01685		310410..311873	94.3393	92.1877	149.437	374.503
EF_RS01690		311908..312069	8.7396	6.14837	8.96177	5.85162
EF_RS01695		312127..312336	0.674197	1.4822	1.59539	0.986484
EF_RS01700		312473..313045	63.131	90.0647	108.169	284.434
EF_RS01705		313061..313924	82.835	104.834	175.013	93.1416
EF_RS01710		314218..314760	105.86	156.72	267.573	331.743
EF_RS01715		314760..315098	24.2234	27.3616	48.0971	25.5817
EF_RS01720		315085..315516	8.52111	8.06973	16.0278	7.54617
EF_RS01725		315520..315903	47.9312	69.8716	84.3397	28.0603
EF_RS01730		315890..316516	75.9843	103.853	155.493	40.1666
EF_RS01735		316619..317059	40.9334	64.5108	105.347	52.5462
EF_RS01740		317149..317373	8.18026	9.68368	19.8538	20.5155
EF_RS01745		317373..320522	101.354	122.37	203.501	374.66
EF_RS01750		320535..321410	71.1948	89.1856	155.915	35.9742
EF_RS01755		321410..322495	67.01	87.1302	136.049	32.8062
EF_RS01760		322506..323540	52.6656	82.0406	124.626	62.5139
EF_RS01765		323551..324342	54.7019	82.217	141.43	52.5615
EF_RS01770		324418..324672	27.4835	24.6568	36.3499	23.1561
EF_RS01775		324675..324881	9.91754	15.0368	22.1197	5.15462
EF_RS01780		324884..326185	70.5611	2.96523	52.831	12.1197
EF_RS01785		326260..326333	0	0	0	0
EF_RS01790	complement	326550..327170	27.8147	18.7458	19.2423	30.1902
EF_RS01795	complement	327192..328166	29.6958	16.7283	18.3266	32.8556
EF_RS01800		328453..328788	1.26412	2.77912	1.32949	2.62925
EF_RS01805		328785..329096	5.89923	3.99053	5.01117	2.65579
EF_RS01810	complement	329192..330238	32.7247	17.1238	14.8263	13.8718
EF_RS01815	complement	330281..330865	25.5331	12.2376	9.73598	36.7037
EF_RS01820		331108..332286	42.2703	48.524	42.1514	33.1578
EF_RS01825		332486..333220	218.633	172.358	181.267	309.272
EF_RS01830		333271..334104	259.142	202.88	200.859	322.272
EF_RS01835		334121..334657	175.461	114.303	157.43	279.541
EF_RS01840	complement	334680..336032	175.538	91.837	185.386	364.018
EF_RS01845		336219..336905	28.3369	26.097	31.0486	21.8517
ezrA		337091..338827	700.571	733.121	760.975	344.039
EF_RS01855		338954..340099	179.571	183.878	240.506	344.939
EF_RS01860	complement	340151..340843	36.468	36.471	31.4244	12.5614
EF_RS01865	complement	340840..342183	10.271	11.8576	10.5529	8.51835
EF_RS01870		342508..343485	2.09911	3.7555	2.74055	4.51686
EF_RS01875		343670..344635	10.1862	5.34879	6.47405	11.1856
EF_RS01880		344854..345897	5.89923	4.94917	4.59974	8.15643
EF_RS01885		346071..346874	22.1001	16.8019	13.4735	5.15644
EF_RS01890		346926..348137	155.015	94.8679	157.196	326.745
EF_RS01895	complement	348247..348666	57.8124	65.0684	68.8677	99.5467
EF_RS01900	complement	348663..348902	15.338	19.1944	15.821	5.46517
EF_RS01905	complement	349003..349815	22.6391	20.0616	19.9179	25.5168
EF_RS01910	complement	349790..351382	48.127	27.824	21.9429	32.0205
fdrA_1		351505..354516	1.97424	2.23215	1.8168	1.56186
EF_RS01920		354509..355342	2.29179	1.79143	1.60687	2.54605
EF_RS01925		355352..356605	3.72583	4.86501	4.09662	6.17961
arcC_2		356740..357678	4.14642	4.04407	3.6869	5.07985
EF_RS01935		357685..358905	9.45036	7.23982	9.32932	6.84069
allD		358995..360056	14.1981	5.97903	10.7261	15.0864
EF_RS01945		360122..361477	7.98745	4.86632	6.50628	5.0486
EF_RS01950		361502..362725	5.2052	3.61104	2.91967	5.54681
EF_RS01955		363117..365411	9.25369	5.50641	4.72014	3.14891
EF_RS01960		365868..367217	1578.58	272.677	2100.28	137.822
EF_RS01965		367625..368752	79.263	71.0823	65.2442	328.263
EF_RS01970	complement	368804..369988	443.323	264.244	434.27	328.76
EF_RS01975	complement	370004..370519	209.766	111.113	204.742	279.836
EF_RS01980		370709..371398	245.613	239.626	310.269	305.615
EF_RS01985		371395..372339	265.859	253.159	312.933	339.638
pcp		372355..372996	594.554	543.398	653.191	324.011
nhaC_1		373544..374989	5273.47	843.16	5684.81	3314.9
EF_RS02000		375141..375575	51.425	39.2118	52.6296	59.6385
EF_RS02005		375580..376215	97.9494	49.4298	118.526	274.242
EF_RS02010	complement	376258..377091	47.4485	33.9625	33.3425	55.4892
EF_RS02015		377275..379017	22.2566	15.2505	21.7845	14.8905
EF_RS02020		379008..381041	29.966	20.5977	30.9666	25.2012
EF_RS02025		381052..381486	19.3657	18.0317	23.6191	15.6805
EF_RS02030	complement	381741..381836	0	0	1.16331	2.78448
EF_RS02035		382082..383854	2.19599	0.84267	1.32274	5.86049
EF_RS02040		383869..384306	0.646491	0.568514	0.509943	0.54048
EF_RS02045		384321..385475	2.69679	2.10202	1.45036	0.581278
EF_RS02050	complement	385542..386657	125.66	93.6015	136.094	317.701
EF_RS02055	complement	386736..387374	18.7224	6.42981	10.4861	11.5085
EF_RS02060		387695..388873	34.825	37.0662	40.6358	20.5605
EF_RS02065		388883..389593	59.6394	39.5753	55.446	16.8505
EF_RS02070		389590..390819	141.063	103.855	142.548	341.141
EF_RS02075	complement	390874..391578	4940.89	3757.21	4757.46	276.806
EF_RS02080	complement	391578..393095	3189.36	2698.58	3333.03	1369.66
EF_RS02085		393196..393663	2.11767	0.931123	3.5794	2.80856
EF_RS02090		393794..394546	74.2692	65.2284	90.7657	318.967
EF_RS02095		394707..395354	4.47904	3.74666	5.51493	5.87099
EF_RS02100		395359..396366	8.07632	7.90505	5.76114	5.8096
kduI_1		396379..397218	6.3206	8.96729	4.91912	4.9871
EF_RS02110		397240..398028	10.2283	11.4405	9.2003	9.48086
EF_RS02115		398258..399364	0.38369	0.899761	0.302649	0
EF_RS02120		399385..400392	0.491602	0.617582	0.443164	0
EF_RS02125		400407..400883	0.742041	0.130508	0.468249	0
EF_RS02130		400919..402214	6.28158	3.84273	4.39471	5.80681
EF_RS02135	complement	402362..403234	8.43326	4.06458	4.60525	2.0486
rhaB		403354..404865	1.17048	1.11165	0.886329	1.58402
rhaA		404862..406148	1.04508	1.40273	1.21483	2.58049
rhaD		406176..407024	0.833813	1.31984	1.18386	0.952139
rhaM		407021..407332	0.453787	0	1.07382	0.952318
EF_RS02160		407584..408462	1.1275	2.26629	1.90576	1.56409
EF_RS02165		408464..409300	6.93529	6.17316	7.205	7.58047
EF_RS02170	complement	409383..409583	3.16973	1.23885	2.22244	2.86079
EF_RS02175	complement	409689..411170	1165.18	867.961	1194.77	381.531
EF_RS02180		411989..412588	627.088	899.441	1257.67	332.395
EF_RS02185	complement	412658..413038	72.2771	32.6783	63.3132	339.59
menB		413203..414018	337.557	315.762	348.718	344.274
EF_RS02195		414023..415480	152.312	150.464	132.358	355.943
EF_RS02200		415477..416844	184.584	204.231	147.515	321.359
menD		416844..418577	209.106	202.338	178.143	325.671
menH		418565..419389	158.743	145.255	144.707	357.847
menC		419390..420493	278.61	242.355	230.031	333.457
EF_RS02220	complement	420550..421248	72.5124	79.3516	89.4698	302.702
EF_RS02225	complement	421500..423026	976.05	802.349	972.917	334.71
EF_RS02230		423247..423648	611.759	323.805	360.868	334.297
EF_RS02235	complement	423692..424405	11.0053	10.7241	9.54107	5.89408
EF_RS02240		424632..425435	12.8175	2.24542	11.2501	2.80867
EF_RS02245		425410..426246	13.0448	2.60314	11.7345	2.89709
EF_RS02250		426277..426753	114.989	20.4897	116.155	112.219
EF_RS02255		426770..427621	125.009	21.1891	122.938	114.841
murQ_1		427636..428526	122.564	17.3971	114.163	12.8609
EF_RS02265		428539..429528	140.901	33.83	128.878	114.808
EF_RS02270		429538..429957	19.2702	2.80786	19.0406	4.6808
EF_RS02275	complement	429992..430801	319.782	288.82	426.718	326.526
EF_RS02280		430995..431603	834.726	487.387	601.664	299.312
dapF		431752..432732	23.5969	21.9564	19.8082	20.5045
EF_RS02290		432882..434090	547.472	624.736	686.137	396.732
nagB		434221..434922	2053.13	341.908	2295.59	360.469
EF_RS02300		435018..435719	47.8997	38.6638	55.2024	54.8099
EF_RS02305		435878..436447	38.7486	25.1193	26.8418	20.803
EF_RS02310		436492..437778	48.0189	28.7802	32.1062	51.0456
nrdF	complement	437818..438783	425.55	420.299	623.128	323.374
nrdE	complement	438984..441143	300.729	305.987	360.056	346.824
nrdI_1	complement	441124..441501	40.0773	42.4896	54.9524	20.8087
EF_RS02330	complement	441503..441727	32.0918	19.0907	29.7806	30.4805
EF_RS02335		442241..442714	6.57129	5.64735	3.7697	5.70898
feoB		442711..444861	83.7904	57.7953	47.5057	360.571
EF_RS02345		444868..445005	1.02595	0	0.809257	1.80486
EF_RS02350	complement	445282..446451	210.618	167.123	190.138	373.299
EF_RS02355	complement	446495..446725	0.612907	0	1.93381	2.80336
EF_RS02360		446802..446874	0	0	0	0
EF_RS02365	complement	447581..447826	2.5899	1.51835	3.63179	6.45048
EF_RS02370	complement	447820..448221	7.39605	4.33598	7.22292	5.0456
EF_RS02375		450206..454123	1.39124	4.92552	3.50595	3.04505
prgU		454185..454541	0.59488	0.348752	0.625644	0.504544
EF_RS02385		454644..454949	0.231342	0	0	0
EF_RS02390		455095..455355	0.542458	0	0	0
EF_RS02395		455366..456244	0.322142	0.212465	0.127051	0
EF_RS02400		456267..457079	1.56732	1.22514	0.686823	0.545674
EF_RS02405		457105..458376	2.33743	0.880928	1.31695	1.58987
EF_RS02410		458379..458996	0.458192	0.302195	0.361416	0.625642
EF_RS02415		458980..459396	0	0.298572	0.267812	0
EF_RS02420		459396..459710	0	0	0	0
EF_RS02425		459976..460737	0.929012	0.490175	0.293117	0.515649
EF_RS02430		460742..461002	0.271229	0.477029	0	0
EF_RS02435		461002..461391	0	0.159621	0	0
EF_RS02440		461423..461905	0.586259	0	0.38666	4.08964
ssb_2		462000..462458	35.3182	26.1758	33.0896	21.0456
EF_RS02450		462563..465055	1.19262	1.27351	1.52308	1.80486
EF_RS02455		465012..465410	70.6133	48.2104	65.2151	80.1862
EF_RS02460		465423..467768	4.10381	3.10465	4.09389	4.85091
EF_RS02465		467755..470013	2.50698	1.2952	1.4831	1.04896
EF_RS02470		470728..471321	0.595882	0.733612	1.12805	1.0456
EF_RS02475		471327..471815	1.44766	2.5461	1.59865	1.0456
EF_RS02480		472407..472673	0.795401	0.466309	0.836535	45640560456
EF_RS02485		472706..473206	0.989092	4.60938	4.67491	1.76228
EF_RS02490		473219..473467	0	0.750027	0	0
EF_RS02495		473543..473959	3.73476	6.41929	5.35623	6.0468
EF_RS02500		473983..474567	5.20342	6.8105	6.29975	4.04561
EF_RS02505		474678..474944	60.1854	53.1592	51.4469	216.858
EF_RS02510		474937..475212	58.9923	45.3359	52.6017	287.485
EF_RS02515	complement	475403..476047	3433.19	2527.73	3355.86	895.474
EF_RS02525	complement	477367..478404	2326.07	1686.87	2155.65	20156.1
EF_RS02530	complement	478430..479368	1844.33	1757.25	1692.41	1333.43
EF_RS02535	complement	479496..479825	2.35969	3.58422	1.35367	1.08049
EF_RS02540		479855..480040	2.28357	2.00814	1.80125	2.04605
bsh	complement	481349..482323	643.215	378.494	383.025	360.713
EF_RS02555		482547..483191	3431.65	2512.09	3402.96	918.747
EF_RS02560		483364..483678	38.4293	59.0902	67.361	14.0548
cylR2	complement	484016..484216	7.04385	3.71655	4.44487	2.0486
cylL-L		484620..484826	39.3282	31.878	38.3048	21.046
cylL-S		484860..485051	44.9816	22.3719	21.5212	22.0456
EF_RS02580		485112..488093	18.3743	17.0557	11.2726	12.0456
EF_RS02585		488105..488917	19.0691	18.1473	12.0881	15.0456
EF_RS02590		489003..490175	41.883	72.9195	27.5147	12.0456
EF_RS02595		490230..491147	11.3358	6.91691	7.17753	5.04849
EF_RS02600		491277..491693	9.84619	5.22501	5.08842	12.0468
EF_RS02605		491918..492655	35.5872	27.2459	23.0013	30.4605
EF_RS02610	complement	492701..493321	100.657	76.2866	90.0972	204.049
EF_RS02620		494233..494415	0	0	0	0
EF_RS02625	complement	494871..495689	33.1913	29.2639	43.2256	52.0456
EF_RS02630		495845..496552	2.49967	1.40683	1.41963	1.0456
EF_RS02635		496545..498047	4.00347	3.31349	2.82351	2.0456
EF_RS02640		498058..498540	3.66412	1.41775	1.84973	1.10564
EF_RS02645	complement	499173..499937	28.3163	16.1123	29.0507	6.0456
EF_RS02650	complement	499934..500977	18.0367	15.0264	23.2126	21.0546
rpmF_1		501328..501501	4.06843	1.43109	5.13459	2.04569
EF_RS02660		501523..501900	17.9786	13.5045	19.2038	20.4605
EF_RS02665		501952..502356	23.2473	21.0582	24.8172	23.0489
EF_RS02670		502586..503620	11.2171	9.3228	13.5955	12.0456
EF_RS02675		503723..504856	22.3484	23.2211	23.537	12.0486
EF_RS02680	complement	505925..506194	1.57313	1.84451	2.0681	1.08605
EF_RS02685	complement	506342..506617	1.79542	3.15772	3.64166	5.04564
EF_RS02695		508649..510724	8.0134	7.25676	5.32566	4.07484
EF_RS02700		510724..511509	6.66478	5.54409	4.54666	2.0486
EF_RS02705		511502..512314	6.96588	6.27882	4.39567	2.0456
EF_RS02710		512339..512821	4.9832	4.51103	3.69946	5.0456
EF_RS02715		512833..513240	2.6026	1.67837	1.3686	2.0456
xylA		513345..514652	16.6694	21.0363	14.2585	12.0406
xylB		514714..516204	40.8792	17.4106	30.9341	12.0456
EF_RS02730	complement	517088..518671	42.099	31.6763	56.7553	12.0456
EF_RS02735		520729..521085	108.665	62.7754	71.0106	122.046
EF_RS02740		522174..522419	10.0719	4.8081	7.26357	10.0419
kdpA		522905..524581	66.0629	45.6219	64.1296	35.2168
kdpB		524597..526627	54.0951	43.126	50.5875	23.0049
EF_RS02755		526641..527171	47.4604	40.4464	38.698	234.237
EF_RS02760		527240..529810	33.289	24.2132	18.6781	12.046
EF_RS02765		529822..530511	21.545	13.6233	13.2718	12.0456
EF_RS02770		532143..532216	0	0	0	0
EF_RS02775		534586..534855	1.57313	0.461128	1.65448	1.04605
EF_RS02780		534868..535128	0	0	0	0
EF_RS02785		535599..537209	2.37287	2.27988	2.77287	0
EF_RS16730		537334..537396	0	0	0	0
EF_RS02795		537810..538529	24.1868	38.8212	22.8008	25.2049
EF_RS02800		538531..539373	18.8103	18.0184	14.8373	12.0456
EF_RS02805		539373..540320	33.3792	48.2652	36.9902	21.0461
EF_RS02810		540335..540568	6.05049	6.38484	3.81803	36.046
EF_RS02815		540959..541483	37.7551	23.9523	28.7171	22.046
EF_RS02820		541613..542281	12.9095	8.93306	11.1844	10.0464
EF_RS02825		542292..543707	5.49928	7.73757	5.67851	2.04641
EF_RS02830		543725..544294	3.85002	4.25936	4.31036	2.04652
EF_RS02835		544404..546158	7.98665	9.43538	7.6997	4.04565
EF_RS02840		546118..547884	15.1036	17.8618	14.2836	12.1846
rpsN_1		548407..548676	0.262188	0.691691	2.48172	0.508675
rpmF_2		548691..548870	0	0	0	0
EF_RS02855		548902..549279	0.561831	0.823442	0	0
rpmG_1		549300..549449	0	0	0	0
EF_RS02870		549976..551526	1.36926	0.963284	1.29606	1.15654
EF_RS02875		551891..556600	3.98292	3.91224	3.39063	2.04561
EF_RS02895		559056..559430	3.20918	1.99207	2.08465	2.08646
EF_RS02900	complement	559459..560637	43.291	46.3592	41.9619	21.0458
EF_RS16740		561270..561689	10.2815	6.37344	11.6995	10.046
EF_RS02910		562902..563132	28.5002	31.7998	41.0934	25.0459
EF_RS02915	complement	563269..563892	66.1394	50.979	88.9482	55.0486
EF_RS02920	complement	563900..564544	44.5597	35.8071	59.9076	52.0456
EF_RS02930	complement	566493..566978	8.7396	3.33037	5.97451	6.04565
EF_RS02935	complement	567357..567935	20.7848	19.138	12.3443	20.0465
EF_RS02940	complement	567990..568172	0	0	0	0
amaP_2	complement	568182..568742	3.15467	2.6632	3.98137	2.05486
EF_RS02950	complement	569460..569927	39.4794	15.43	30.7829	20.4565
EF_RS02955	complement	570062..570595	41.7586	24.4812	33.6705	21.048
EF_RS02960	complement	570582..571007	18.4455	8.76792	11.5348	13.0486
EF_RS02965	complement	571004..572275	57.6566	29.9026	38.7184	30.1504
EF_RS16750	complement	573245..573715	16.6832	7.66588	15.1749	10.0489
EF_RS16755	complement	573915..574130	1.31094	0.57641	0	0
tnpA		575151..575549	4.96777	3.27643	3.91851	5.07484
EF_RS02985	complement	575675..576655	160.921	95.1234	165.638	301.67
EF_RS02990	complement	576668..577546	101.958	57.7905	105.833	360.26
EF_RS02995	complement	577561..578361	32.8766	27.2013	33.8797	31.0484
EF_RS03000		579327..579491	0.429035	0	0	0
EF_RS16765		580515..580724	0	0	0	0
EF_RS16770		580803..581141	1.25293	0.183635	0.329432	2.04869
EF_RS03020		581204..581752	2.70784	1.13392	1.83078	1.07891
EF_RS03025		582072..582326	0.832832	0	0.875901	0
EF_RS03030		582370..582786	2.03714	1.94072	3.21374	0
EF_RS03035		583783..584622	26.9679	24.2339	28.1853	20.5226
EF_RS03040		584645..585127	42.6503	35.4438	40.6941	51.0564
cls_1		585293..586738	313.81	227.957	343.451	307.485
tyrS_1		587436..588692	11310.2	3103.85	3046.7	12321.9
tdc		588991..590853	409.545	394.431	388.923	357.222
tyrP		591056..592474	215.415	147.756	253.655	340.034
nhaC_2		592599..594005	108.526	64.8627	108.979	315.5
EF_RS03070		594362..595279	475.485	349.711	327.611	285.775
EF_RS03075	complement	595331..595780	12.1131	6.77858	13.1531	11.0486
EF_RS03080	complement	595919..596425	98.4368	66.7953	88.549	301.722
EF_RS03085	complement	596557..597510	9.64654	8.28725	10.8868	5.04891
EF_RS03090		597678..598040	6.63054	4.97332	5.53772	5.04564
EF_RS03095		598056..598466	26.1805	26.6579	24.7266	15.0405
EF_RS03100	complement	598513..599340	56.6839	50.2228	62.9871	84.0317
EF_RS03105		599482..600450	7.74388	6.61711	13.369	12.048
EF_RS03110		600474..601433	15.043	11.7371	17.7986	21.0407
EF_RS03115	complement	601447..601794	51.0588	27.0117	47.1741	51.0748
EF_RS03120		601906..602523	9.85114	6.6483	8.85468	5.04806
EF_RS03125		602711..603724	58.6432	31.6787	41.5211	97.4923
EF_RS03135	complement	604833..605168	20.6473	7.41098	14.9568	12.0841
EF_RS03140		605283..605567	10.1839	2.83958	3.1348	6.08047
EF_RS03145		605572..606507	32.8995	11.3065	19.4481	12.0486
EF_RS03150		606679..607275	7.23322	6.56933	7.48257	5.04605
EF_RS03155		607318..608163	7.86564	6.62258	8.44841	5.0456
EF_RS03160		608293..609054	24.9904	23.9369	18.7595	12.0461
EF_RS03165		609067..610467	42.6968	27.7269	28.7763	21.0494
EF_RS03170		610555..611205	14.4626	9.3713	10.2929	5.55212
EF_RS03175		611380..612720	23.1746	12.7661	33.0618	12.2056
EF_RS03180	complement	612745..614571	167.852	192.822	172.315	338.046
EF_RS03185		614699..615208	69.2639	53.7078	95.6922	273.316
EF_RS03190		615339..616067	177.025	98.0323	134.044	310.837
EF_RS03195		616120..616590	33.216	26.5662	14.2264	2.49843
EF_RS16535	complement	616666..616839	206.676	111.625	150.187	106.813
EF_RS03200	complement	616952..617926	225.078	135.806	178.455	282.265
EF_RS03205		617957..618529	345.676	206.312	280.85	311.879
EF_RS03210	complement	618596..620122	370.272	245.503	383.74	324.411
EF_RS03215		620326..621975	546.719	348.197	568.472	314.957
EF_RS03220		622084..622818	25.9084	18.6333	29.1729	22.5889
pepV		622952..624367	992.92	947.984	927.175	330.153
EF_RS03230		624512..624745	10.2858	6.11881	15.2721	10.7692
EF_RS03235	complement	624910..625929	38.4491	17.9433	32.5178	21.0805
EF_RS03240		626166..627119	24.1163	12.1372	11.8233	12.0456
EF_RS03245		627120..628637	18.5604	12.5079	13.2424	15.0787
argR		628779..629234	63.8048	37.8155	38.9402	275.898
EF_RS03255		629268..630776	43.91	34.0758	29.8251	30.7808
EF_RS03260		630800..631354	20.153	17.0493	14.8903	12.0456
EF_RS03265	complement	631480..632331	189.772	164.179	219.16	297.006
EF_RS03270		632686..634872	155.047	107.113	159.525	318.028
EF_RS03275		634935..635276	981.135	744.66	979.627	238.276
EF_RS03280		635432..636667	89.5193	72.1239	87.824	302.471
EF_RS03285		636664..639375	63.7952	67.922	66.4217	33.3817
EF_RS03290		639372..640316	167.051	130.236	186.129	318.458
EF_RS03295	complement	640356..641384	574.169	718.29	596.264	304.965
EF_RS03300	complement	641548..641892	39.1914	34.2838	36.5784	21.045
EF_RS03305	complement	641893..642318	71.4554	54.7995	64.4898	290.294
EF_RS03310		642534..643271	127.097	84.3526	114.099	310.921
EF_RS03315		643273..644484	154.198	99.0797	131.672	342.079
EF_RS03320		644613..645392	285.16	304.717	306.54	301.511
trmB		645465..646109	284.041	299.583	373.124	319.179
EF_RS03330	complement	646169..646915	7.77087	9.417	11.9601	12.086
pfkB_1		647094..648020	1145.48	61.1708	361.416	293.025
EF_RS03340		648025..649443	1845.85	53.5467	181.013	330.967
EF_RS03345		649470..649931	612.907	5.3898	145.036	32.0868
lacD_1		649928..650905	1302.9	21.7186	182.703	22.363
bph		651094..651627	725.406	686.057	726.531	326.625
EF_RS03360	complement	651715..652146	229.251	188.918	252.05	294.535
EF_RS03365		652292..653437	267.287	206.638	249.374	318.741
EF_RS03370		653612..654991	491.688	559.999	467.912	304.579
EF_RS03375		655165..656739	274.129	278.85	301.706	290.923
EF_RS03380		656915..657358	17.3788	18.7878	21.3797	12.0484
EF_RS03385		657374..658021	26.328	23.2485	25.1619	12.086
EF_RS03390		658088..659158	56.5797	60.6828	54.3267	278.322
EF_RS03395	complement	659201..659515	23.3722	13.4386	17.372	12.0454
EF_RS03400	complement	659709..661949	433.494	279.01	331.295	311.003
EF_RS03405		662251..662442	26.9152	36.3138	19.7762	67.0151
EF_RS03410		662613..662879	285.019	313.126	230.884	163.313
ptsP		662879..664606	4206.44	4911.95	3656.34	343.349
EF_RS03420	complement	664651..665730	4.71938	3.57374	4.34301	5.05464
EF_RS03425	complement	665766..666503	4.98796	2.69928	2.42119	2.04864
EF_RS03430	complement	666558..668933	10.6961	3.95627	4.98224	6.04445
tig		669197..670480	656.082	989.587	687.982	317.887
EF_RS03440		670591..671253	121.401	92.5802	142.839	319.139
EF_RS03445	complement	671298..673220	26.0265	24.2146	23.4041	20.4805
pfkB_2	complement	673244..674161	9.02235	9.42599	8.63736	6.0456
EF_RS03455	complement	674158..674916	13.897	12.8769	20.7464	11.0456
EF_RS03460	complement	675049..676626	385.536	274.296	431.777	303.054
pcrA		676773..679031	109.053	109.844	107.475	305.36
ligA		679157..681187	194.387	171.063	172.108	330.489
EF_RS16775		681335..681451	0	0	0	0
gatC		681769..682074	46.2684	39.2637	41.2404	207.907
gatA		682074..683543	419.881	370.422	375.449	341.367
gatB		683543..684973	429.098	386.39	358.523	321.198
EF_RS03490		684992..686080	623.205	572.16	542.902	323.609
rlmD_1		686280..687653	232.466	299.572	260.012	291.862
EF_RS03500		687922..688239	8.23666	6.85166	7.02374	5.04564
EF_RS16675	complement	688282..688515	4.53787	1.33018	2.86352	1.05515
ptcA		689526..690545	2.6373	2.68539	3.06565	2.81685
EF_RS03515		690612..691988	1.6451	1.0398	1.37873	2.46465
aguA		691981..693078	3.48151	2.32454	3.25472	2.04564
arcC_3		693090..694019	2.74029	2.14201	2.52175	3.0484
EF_RS03530		694216..695802	82.1654	68.9992	99.433	303.588
pnuC		696358..697056	102.793	77.4813	146.826	317.019
EF_RS03540		697065..697709	247.493	234.821	351.654	297.014
EF_RS03545		698059..698490	79.8034	57.3528	96.6837	264.751
EF_RS03550		698603..698989	395.111	296.301	475.855	212.416
EF_RS03555	complement	699036..699371	118.617	45.5775	52.1826	185.089
EF_RS03560		699669..701060	934.061	889.733	1045.21	330.197
EF_RS03565		701193..701573	192.863	143.295	212.216	266.419
EF_RS03570		701726..702892	63.5721	83.8565	64.4992	299.529
EF_RS03575		702992..703702	76.6651	68.7314	68.4829	230.233
EF_RS03580		704291..705241	193.093	168.559	178.731	266.839
EF_RS03585		705420..705803	1.65916	1.13481	1.16331	1.80484
EF_RS03590		705803..706534	1.74076	1.3607	0.762824	1.18948
EF_RS03595		706551..707330	3.53954	2.07507	1.28859	0.116546
EF_RS03600		707350..709449	5.05648	3.14226	2.87171	11.0516
EF_RS03605		709472..710212	8.9802	4.70462	5.57634	3.56145
EF_RS03610		710288..711382	0.840438	1.02332	0.815908	1.0456
EF_RS03615		711584..712033	1.41581	0.553353	0.496344	0.789622
EF_RS03620		712037..713485	2.39389	1.46071	2.69752	2.41565
EF_RS03625		713595..715499	9.03	4.11747	11.9592	5.45616
EF_RS03630		715535..716254	10.127	9.4243	15.6659	5.81655
EF_RS03635	complement	716302..717039	211.797	310.502	295.839	274.114
EF_RS03640	complement	717041..719209	126.568	225.302	169.035	319.349
uvrB		719488..721485	184.205	163.451	177.465	300.17
uvrA		721603..724422	215.485	201.724	211.672	309.759
rapZ		725553..726440	202.965	192.645	206.88	269.67
EF_RS03665		726440..727435	224.028	171.944	195.772	284.926
whiA		727469..728404	339.206	275.878	289.097	278.752
EF_RS03675		728638..729561	167.17	141.55	131.136	325.695
EF_RS03680		729674..730192	158.495	109.271	119.424	318.16
clpP	complement	730237..730830	670.605	487.433	639.983	312.887
EF_RS03690		731026..731544	315.626	203.669	406.902	247.917
EF_RS03695	complement	731565..731969	164.479	88.9976	137.322	241.806
EF_RS03700		732434..735322	6.37092	4.07258	4.40679	6.18952
EF_RS03705		735347..735730	2.39656	1.45904	0.87248	0.948946
EF_RS03710		735904..736413	32.064	20.1404	46.8607	14.0982
EF_RS03715		736443..738230	121.469	94.9451	133.538	309.439
EF_RS03720		738256..738663	57.0837	52.6398	70.0721	180.459
EF_RS03725		738897..739097	505.749	401.388	489.492	216.938
EF_RS03730	complement	739754..739825	0	0	0	0
rpoN		739884..741215	73.1292	72.2537	95.4959	303.211
EF_RS03740		741416..743293	480.646	467.455	479.713	299.558
metK		743509..744693	1048.84	718.554	1124.5	280.502
EF_RS03750		744866..746332	186.652	121.958	181.714	283.592
EF_RS03755		746371..747162	278.694	191.473	272.002	302.358
EF_RS03760	complement	747243..747905	41.5348	32.3937	52.2172	21.5648
erfC		748159..749874	116.293	171.919	143.046	303.26
erfD		749874..751643	147.941	157.741	174.204	311.778
EF_RS03775		752054..752659	288.42	192.92	339.639	314.949
EF_RS03780		752797..753876	9.50431	10.8941	11.995	12.1562
EF_RS03785		753881..754549	12.4863	12.7482	12.8538	14.5653
EF_RS03790	complement	754606..755169	189.152	153.644	210.682	329.53
EF_RS03795	complement	755169..756137	176.575	143.97	177.946	279.587
EF_RS03800	complement	756153..756803	169.311	108.631	166.744	284.394
EF_RS03805	complement	756975..758000	103.426	65.2253	111.133	287.046
EF_RS03810	complement	758000..758659	64.8915	40.6526	63.2839	263.186
EF_RS03815		758976..761189	400.796	346.942	514.352	326.418
leuS		761593..764007	318.602	299.687	280.28	317.01
EF_RS03825	complement	764063..764287	25.7993	14.6639	28.2916	21.1592
EF_RS03830	complement	764384..764827	25.5102	24.2559	47.0353	45.9519
EF_RS03835	complement	765003..765836	53.8145	52.474	46.3314	32.1549
EF_RS03840	complement	765847..766482	29.3848	22.219	20.0177	21.1592
EF_RS03845	complement	766495..767139	25.0237	16.6971	21.4698	23.1495
EF_RS03850		767972..769603	54.1341	39.8231	46.0533	28.6466
EF_RS03855		769710..769958	14.4993	6.50023	9.86708	6.58912
EF_RS03860		770336..772075	86.1694	36.3854	65.8512	303.596
EF_RS03865		772079..772906	129.27	63.0041	99.6735	291.802
EF_RS03870		773289..774452	41.7811	41.555	53.9199	52.1569
EF_RS03875		774465..776243	73.2579	69.0758	87.0067	304.575
EF_RS03880	complement	776268..776975	57.2925	51.1734	79.1837	243.324
EF_RS03885		777236..778129	200.588	4.35646	27.8569	2.85206
EF_RS03890		778178..778969	290.943	3.26987	95.5337	3.77293
EF_RS03895		778962..779762	553.469	17.6768	255.769	12.4347
EF_RS03900		779877..782891	503.992	15.6574	13.3707	17.4218
EF_RS03905	complement	782960..783283	133.06	87.6143	132.358	291.226
EF_RS03910	complement	783535..784143	910.05	381.998	450.744	258.23
EF_RS03915		784474..785256	62.1114	57.959	55.0543	21.3528
EF_RS03920		785253..785933	178.172	167.651	167.27	251.922
EF_RS03925	complement	786110..786565	50.7644	39.5902	52.6549	241.411
udk		786740..787369	537.335	558.689	598.804	277.988
EF_RS03935		787538..787879	6.83068	2.54834	2.2858	5.59156
EF_RS03940		787930..788946	65.0133	53.1929	47.3284	319.81
EF_RS03945		789359..791236	3.76947	2.78444	1.78398	2.19785
EF_RS03950		791202..791525	1.09245	0.768546	0.344683	10.1495
EF_RS03955		791540..791896	0.793173	0.697504	0.625644	0.515617
EF_RS03960		791927..792283	1.39659	1.52313	1.87693	1.27813
EF_RS03965		792299..793078	2.35969	2.2347	1.57494	2.05942
EF_RS03970		793098..793793	3.25475	2.32551	1.76502	1.56949
EF_RS03975		793924..795237	387.894	4.07435	44.4195	30.997
EF_RS03980		795263..795562	10.236	0.207507	2.74452	0.534445
EF_RS03985		795571..796659	3.12025	3.60137	2.97396	3.96889
EF_RS03990		796668..797777	9.56631	8.07597	8.55188	10.6899
EF_RS03995		797767..798873	18.9926	13.9463	16.1413	12.1019
EF_RS04000		798877..799620	14.1772	7.11215	18.4628	7.90909
EF_RS04005		799630..800640	44.463	35.7134	41.2025	52.9879
EF_RS04010		800734..801762	59.5082	46.8858	48.6215	293.156
EF_RS04015		801759..802205	12.036	11.4199	12.242	13.9759
EF_RS04020		802346..803392	342.392	316.85	408.097	303.819
EF_RS04025		803444..804868	214.657	203.314	162.383	343.619
EF_RS04030		805171..806718	1377.86	1874.81	1356.87	289.995
acpS		807350..807703	212.172	124.504	173.826	212.025
alr		807733..808848	457.095	276.788	391.972	322.185
EF_RS04045		808864..809241	139.896	115.447	141.813	243.949
EF_RS04050		809561..810256	4.78041	1.69941	3.04867	2.98901
EF_RS04055		810281..811576	2.29414	1.53709	1.4649	2.99079
lepB_1		811941..812690	5.85203	4.64817	5.21161	3.87129
EF_RS04070	complement	812745..814223	20.6293	14.3529	17.367	12.9875
EF_RS04075		814397..815149	19.3664	18.1879	21.6533	17.9877
EF_RS04080		815228..815458	528.632	476.189	521.645	120.685
EF_RS04085		815579..818245	124.567	117.152	109.165	318.684
EF_RS04090		818466..819635	96.0213	46.9818	101.082	285.32
EF_RS04095		819933..821756	690.52	619.758	966.647	297.061
EF_RS04100	complement	821793..822257	17.6596	11.2456	17.5322	12.0972
EF_RS04105	complement	822329..822982	237.16	126.789	160.515	302.763
EF_RS04110	complement	822995..823915	228.052	149.446	147.569	273.978
EF_RS04115	complement	823918..824553	193.228	117.066	123.618	289.977
EF_RS04120	complement	824557..825741	195.526	146.779	124.683	288.947
EF_RS04125	complement	826377..827267	15.2546	13.0653	15.9181	5.09891
queA		827433..828464	230.344	209.498	242.401	287.455
EF_RS04135	complement	828808..829113	682.46	214.424	344.156	203.235
EF_RS04140		829936..832581	102.976	105.659	93.5288	303.113
EF_RS04145		832915..834921	1539.55	958.722	1741.27	1309.51
EF_RS04150	complement	834991..835689	21.2676	14.0713	24.764	18.0981
EF_RS04155		835901..837958	99.6849	61.0725	79.7696	311.912
EF_RS04160		838082..839506	1.88775	2.27166	1.95925	2.09898
EF_RS04165		839575..840486	173.173	136.518	112.78	297.061
polA		840674..843322	65.5529	52.9226	52.445	325.976
mutM		843422..844264	19.3142	13.44	17.6193	12.9089
coaE		844261..844860	16.2819	14.9405	11.1677	12.909
nrdR		845040..845522	247.987	133.398	199.077	253.076
EF_RS04190		845538..846947	180.792	123.445	125.934	291.001
dnaI		846947..847876	422.689	229.195	278.713	282.856
EF_RS04200		847958..849166	39.2891	37.0733	30.8522	49.0987
EF_RS04205		849180..850700	61.4823	47.0678	47.3583	21.6515
EF_RS04210		850690..852273	13.4073	7.46712	8.3194	12.0983
EF_RS04215		852270..853532	8.85585	7.14693	6.98537	7.09876
EF_RS04220		853547..855613	16.0281	13.3419	11.0219	10.679
EF_RS04225		855603..856463	26.9679	16.0511	19.3263	12.9876
EF_RS04230		856479..856790	11.3447	6.58437	8.94851	12.9876
EF_RS04235	complement	856838..857992	1933.23	1384.53	885.684	284.693
EF_RS04240	complement	858008..858730	766.067	679.178	383.688	237.287
EF_RS04245	complement	858723..860186	644.37	590.461	314.207	282.22
EF_RS04250		860357..861463	159.999	197.16	88.0708	316.41
tgt		861622..862767	218.673	286.599	265.161	306.266
yajC		862828..863226	347.212	266.171	373.098	234.693
EF_RS04265		863639..863944	163.328	93.5818	117.882	252.292
adhE		864101..866698	429.567	69.551	79.7806	298.533
fni	complement	866743..867786	375.381	384.008	384.988	288.944
EF_RS04280	complement	867770..868876	311.748	343.821	337.05	300.266
mvaD	complement	868879..869904	164.695	225.892	174.482	278.685
mvk	complement	869874..870818	67.5696	104.215	83.4331	300.303
EF_RS04295	complement	871088..871723	48.9747	30.8325	46.0055	26.8786
EF_RS04300	complement	871720..872793	17.6647	9.15815	15.9094	10.9863
opp1A		873037..874707	153.359	269.126	191.075	320.41
EF_RS04310	complement	874786..875136	323.903	270.114	328.033	177.179
opp1B		875227..876168	349.37	278.946	381.505	276.218
opp1C		876168..877220	580.175	547.5	581.613	286.474
opp1D		877230..878288	781.639	815.099	804.204	309.151
opp1F		878288..879244	980.048	798.806	1048.74	270.395
EF_RS04335		879285..880355	52.0851	44.1171	30.8651	253.627
infC		880755..881276	1648.53	1453.74	1867.92	1242.38
rpmI		881390..881590	362.758	288.962	423.374	174.261
rplT		881651..882010	2546.7	2035.3	3095.64	1262.1
EF_RS04355	complement	882056..882406	21.9834	8.51313	22.59	14.9088
EF_RS04360		882504..882863	37.9517	14.5255	12.4086	26.5057
EF_RS04365		882991..883425	66.885	44.9361	60.0748	249.779
EF_RS04370		883443..883958	173.684	89.759	134.402	263.212
EF_RS04375	complement	883974..885149	67.4197	45.4717	58.4977	318.512
EF_RS04380	complement	885379..886407	86.4761	66.1241	92.3591	293.85
EF_RS04385		886520..887350	9.37061	13.1846	11.2887	6.98713
EF_RS04390		887415..888287	12.4877	8.12916	11.3852	7.98727
EF_RS04395		888561..888785	0.943876	0.553353	1.4671	1.77929
EF_RS04400		888874..889548	82.4319	75.8094	84.3785	271.105
EF_RS04405		889562..890587	176.149	139.309	184.279	271.718
EF_RS04410		890735..891598	245.801	147.633	275.316	292.053
EF_RS04415		891639..893030	312.252	282.863	413.495	296.304
metG		893218..895227	304.964	289.581	309.252	290.199
EF_RS04425		895327..895602	58.2228	38.7949	71.6192	204.606
EF_RS04430	complement	895661..896266	112.961	89.1666	150.378	277.202
EF_RS04435	complement	896387..898609	112.921	114.227	111.828	277.506
EF_RS04440		898744..899514	46.6429	42.9548	44.3233	22.9873
rnmV		899511..900095	37.15	32.137	42.9529	25.0989
rsmA		900114..901001	169.962	213.677	232.661	251.961
EF_RS04455		901129..901746	37.4572	74.0378	91.9803	79.6254
ugpC	complement	901796..902899	159.407	67.7782	84.5673	285.542
mgsA		903085..903507	128.026	84.3275	116.694	278.833
EF_RS04470		903772..904320	1158.7	816.65	1606.2	272.129
EF_RS04475	complement	904372..906138	249.31	180.979	217.73	266.594
EF_RS04480	complement	906128..907855	156.207	109.626	137.399	264.751
EF_RS04485		907981..908748	34.1971	20.7507	30.1006	52.6282
EF_RS04490		908997..910217	661.061	941.227	884.73	292.137
EF_RS04495		910314..910877	408.302	312.806	592.049	269.961
EF_RS04500	complement	910923..911447	172.595	131.5	175.493	269.592
EF_RS04505	complement	911499..912368	192.355	147.259	164.949	284.288
EF_RS04510		912502..913182	197.195	120.391	172.354	261.369
pta		913338..914321	1089.7	876.15	748.488	270.966
tsaE		914463..914957	254.418	168.521	242.306	291.707
EF_RS04525		914950..915471	105.915	66.307	103.334	294.421
EF_RS04530		915641..915850	4.04518	2.07507	2.12719	4.62982
bopD	complement	915924..916934	132.759	122.657	145.037	300.496
EF_RS04540	complement	916958..917965	39.258	34.6463	40.7711	32.6813
pgmB_1	complement	917955..918623	7.30129	7.35116	9.34819	7.62683
EF_RS04550	complement	918616..920910	9.74722	8.02905	8.2724	11.7237
EF_RS04555		921191..923359	16.6451	9.87311	12.2027	3.62729
EF_RS04560		923574..924398	20.5937	14.7896	19.4928	21'723667370
proC_1	complement	924458..925273	19.7798	16.326	29.4248	18.7237
EF_RS04570		925400..926362	28.0811	19.4579	23.6575	13.8913
EF_RS04575		926343..926642	4.24744	3.52763	2.97806	3.12899
EF_RS04580		926635..926949	27.8668	21.5412	26.2353	29.719
EF_RS04585	complement	927109..927789	6.65287	6.94739	4.59173	3.71289
EF_RS04590		927976..928752	69.1508	48.0712	59.7913	285.195
EF_RS04595		928993..930885	10.4709	9.79988	9.55718	8.67127
EF_RS04600	complement	930973..931046	0	0	0	0
rplU		931315..931623	920.982	4856.48	4507.21	2122.61
EF_RS04610		931656..932000	1711.9	1635.34	2036.41	1200.98
rpmA		932013..932300	2926.51	3147.2	3429.04	213.455
psiE		932500..932952	198.933	117.359	221.136	247.744
EF_RS04625	complement	933023..933838	204.651	228.945	275.225	267.184
EF_RS04630		934010..935074	367.713	260.524	333.145	290.629
EF_RS04635		935088..935408	99.0188	62.834	98.457	198.192
EF_RS04640		935741..936172	192.708	123.352	157.693	268.06
nusB		936165..936617	916.373	534.984	741.311	290.349
EF_RS04650		936721..937566	75.2256	59.6768	71.8115	240.811
xseA		937576..938922	171.853	122.009	140.861	292.405
EF_RS04660		938924..939154	15.3227	20.4813	14.0201	21.7629
EF_RS04665		939154..940035	167.185	140.667	147.384	286.093
EF_RS04670		940049..940864	125.879	88.7247	131.522	256.672
EF_RS04675		941003..941452	101.152	73.181	117.882	282.754
recN		941470..943143	258.889	178.501	276.525	269.448
EF_RS04685	complement	943234..943344	5.10203	2.24332	3.01831	4.67272
EF_RS04690	complement	943412..944377	62.5831	30.7395	42.5438	289.335
EF_RS04695		944622..945014	520.753	361.316	770.091	212.811
mraZ		945248..945733	1302.49	959.786	1223.63	1204.45
rsmH		945748..946704	370.523	308.529	323.83	317.452
ftsL		946721..947128	256.616	302.412	221.165	276.82
EF_RS04715		947128..949356	324.386	317.07	284.329	286.059
mraY		949383..950348	387.37	270.92	339.657	254.556
murD		950371..951741	109.413	157.56	109.56	254.439
murG		951746..952837	128.616	157.74	126.2	234.348
EF_RS04735		952846..953970	100.366	126.441	93.5112	256.702
ftsA		954144..955466	489.275	548.036	474.566	258.808
ftsZ		955493..956725	633.327	758.538	584.925	289.873
EF_RS04750		956742..957419	609.865	702.404	503.043	246.71
EF_RS04755		957412..958077	818.239	833.208	699.074	268.329
EF_RS04760		958106..958363	133.35	88.07	113.842	205.028
EF_RS04765		958390..959172	188.323	206.951	174.006	263.838
divIVA		959324..960025	359.601	472.833	352.054	256.605
ileS		960336..963116	236.707	292.1	207.653	298.937
zwf	complement	963168..964691	381.127	274.866	351.08	283.304
EF_RS04785	complement	964691..965359	236.181	258.221	220.851	235.07
EF_RS04790	complement	965531..965899	217.168	198.397	217.302	271.208
EF_RS04800		966940..967938	134.637	109.113	118.944	275.484
EF_RS04805		967965..969266	116.625	104.519	116.395	255.845
EF_RS04810		969311..972016	89.7834	100.717	86.0898	284.24
EF_RS04815		972246..972563	14.2472	8.41775	13.6963	7.82726
EF_RS04820		972705..974168	10.1061	2.59384	2.51732	2.72182
EF_RS04825		974212..974430	0.646491	0.284257	0.509943	0.521729
EF_RS04830		974444..974644	0	0	0	0
EF_RS04835		974644..975054	1.37792	0.605861	1.90205	1.19198
EF_RS04840		975330..975656	374.087	229.02	210.036	194.555
EF_RS04845		975679..975999	89.5359	59.1493	65.754	207.1
EF_RS04850		976065..977342	424.578	302.006	222.656	300.921
EF_RS04855		977426..978820	30.4984	28.8279	10.167	11.6217
EF_RS04860		978878..980071	76.8382	62.7736	65.379	286.769
EF_RS04865		980392..980465	0	0	0	0
EF_RS04870		980499..980831	91.1989	86.5549	134.818	216.81
ppdK	complement	980945..983590	14.6076	10.6577	11.6489	12.7219
EF_RS04880		983760..984389	27.5297	26.5807	20.9174	13.6722
EF_RS04885		984402..985214	51.4604	48.0866	47.6655	62.8947
mprF_2	complement	985285..987816	219.613	98.4677	189.305	271.589
EF_RS04895	complement	987813..988547	70.4055	48.0232	78.4021	250.919
EF_RS04900		988724..989308	20.2086	18.7289	20.0447	18.6283
EF_RS04905		989331..990386	33.2502	25.5258	33.6301	21.7217
EF_RS04910		990403..991059	61.7399	50.1239	64.7627	292.677
EF_RS04915	complement	991163..993400	43.6827	30.7923	32.4354	34.6722
EF_RS04920		993562..995823	13.8014	10.2653	9.28177	10.6279
EF_RS04925		995903..996847	6.36742	4.94065	3.42714	5.62822
EF_RS04930		996890..997543	11.582	12.2791	12.2948	10.6728
ndk		997653..998063	79.7472	68.4623	78.2557	241.754
aspD		998223..999833	205.298	139.42	169.63	270.667
EF_RS04945		999976..1001061	9.97328	6.59209	8.63803	7.72729
EF_RS04950	complement	1001177..1001980	529.346	401.31	510.049	271.172
EF_RS04955		1002186..1002761	20.7702	7.4573	14.9291	21.9733
EF_RS04960		1002913..1004319	26.7163	17.9633	23.9706	18.6283
EF_RS04965		1004528..1005724	117.866	86.3314	104.68	301.577
EF_RS04970	complement	1005779..1005964	221.506	72.9623	163.313	107.608
dnaE		1006081..1009410	109.502	121.869	123.415	287.648
pfkA		1009583..1010545	359.393	310.679	341.295	277.617
pyk		1010610..1012367	1367.49	1697.98	1363.76	289.103
EF_RS04990		1012741..1013310	263.168	569.663	400.471	262.103
rpmF_3		1013367..1013546	362.999	373.859	448.571	146.937
gndA		1013751..1015172	890.709	921.92	942.74	261.4
EF_RS05005		1015330..1016016	210.827	273.112	254.729	286.139
EF_RS05010		1016027..1017535	140.08	177.475	148.903	289.91
EF_RS05015		1018180..1019740	1388.06	1201.54	1150.69	1329.71
EF_RS05020		1019820..1019892	0.969736	0	0	0
EF_RS05025		1020069..1022981	2660.45	3623.88	3054.55	3267.48
rrf_2		1023078..1023193	0	0	0	0
EF_RS05035		1023200..1023273	0	0	0	0
EF_RS05040		1023317..1023405	0	0	0	0
EF_RS05045		1023423..1023494	0	0	0	0
EF_RS05050		1023522..1023594	0	0	0	0
EF_RS05055		1023605..1023680	0	0	0	0
EF_RS05060		1023726..1023798	0	0	0	0
EF_RS05065		1023804..1023884	0	0	1.37873	0
EF_RS05070		1023889..1023962	0.956631	0	0	0
EF_RS05075		1023999..1024071	0	0	0	0
EF_RS05080		1024086..1024157	0	0	0	0
EF_RS05085		1024183..1024253	0	0	0	0
EF_RS05090		1024267..1024350	0	0	0	0
EF_RS05095	complement	1024368..1024628	167.891	77.2786	128.793	216.365
EF_RS05100	complement	1024927..1025706	86.401	71.1112	119.838	219.03
EF_RS05105	complement	1025795..1027567	177.835	124.61	224.111	287.866
EF_RS05110		1028094..1028609	9.87778	11.7025	9.95574	8.62122
EF_RS05115		1028878..1030476	264.524	225.416	238.092	297.733
EF_RS05120		1030476..1030901	223.672	140.725	158.079	194.648
EF_RS05125	complement	1030956..1032626	11.0571	7.22737	7.1511	6.67127
EF_RS05130		1033007..1034668	0.681499	0.599299	0.739141	0.726273
EF_RS05135		1034669..1035919	1.52786	1.4431	1.69614	1.89724
EF_RS05140		1035916..1037133	2.49918	2.5044	2.65899	2.82783
EF_RS05145		1037368..1037847	104.859	63.1601	113.073	186.153
EF_RS05155	complement	1038386..1039024	41.7654	24.9399	26.3901	176.749
EF_RS16540	complement	1039145..1039291	2.40785	0	1.51942	0
galM	complement	1039422..1040426	27.6823	14.1229	18.5573	2.98766
EF_RS05165		1040679..1041842	74.5006	70.9162	55.9347	263.454
galE_1		1041858..1042847	25.4561	29.8056	21.5458	25.7274
galT		1042862..1044352	46.6241	53.4426	43.8171	41.7326
EF_RS05180		1044359..1045363	85.1602	76.3751	72.7848	244.677
EF_RS05185		1045373..1045939	10.7372	5.16024	5.90886	5.62152
EF_RS05190		1045967..1046275	78.3509	20.3478	46.6226	150.368
EF_RS05195		1046332..1046844	7.86564	3.88318	5.66006	3.72729
EF_RS05200		1046875..1047633	6.43552	3.85488	3.23703	3.72162
EF_RS05205		1047669..1048097	4.12533	1.74132	2.6032	2.83273
emeA		1048290..1049444	169.285	193.979	250.041	259.937
EF_RS05215		1050212..1051534	21.0285	22.7741	40.8555	32.7289
EF_RS05220		1051539..1051928	8.7127	11.1735	20.0447	22.7327
EF_RS05225		1052000..1052197	0.715058	0	0	0
EF_RS05230		1052215..1052520	6.47758	6.10316	8.75901	5.75789
EF_RS05235		1052573..1053004	9.83205	12.3928	22.2321	15.5658
EF_RS05240		1053075..1053317	7.57432	8.71019	13.3278	17.4269
EF_RS05245		1053687..1054133	31.0402	26.7392	30.4802	25.7679
EF_RS05250		1054273..1054986	16.4583	17.9607	24.0873	18.5729
EF_RS05255		1055057..1055452	3762.28	1916.77	3405.6	240.081
EF_RS05260	complement	1055638..1057059	22.9995	18.3867	21.4402	29.5181
ebpA		1057234..1060698	241.935	277.323	181.971	282.836
ebpB		1060702..1062132	176.853	212.641	129.627	269.746
ebpC		1062129..1064006	298.429	378.287	254.872	276.339
srtC		1064100..1064954	89.7511	73.6833	78.3701	232.423
EF_RS05290		1065511..1065714	136.376	30.5158	73.9042	129.65
entV		1066074..1066586	2259.23	1184.73	1728.71	1252.21
EF_RS05300		1066571..1066756	20.9327	4.01627	12.0083	13.1716
ssrA	complement	1066891..1067257	64788.9	354307	464599	56247.4
EF_RS05310	complement	1067396..1067701	192.477	104.567	285.763	198.563
ace		1068036..1070060	5.66326	4.15015	4.68769	11.1856
EF_RS05320		1070185..1071780	10.2017	7.84004	8.81664	12.6182
EF_RS05325		1071850..1072584	40.5482	26.5101	24.3107	22.7149
EF_RS05330	complement	1072581..1072982	2.46535	2.94227	3.61146	5.15273
EF_RS05335	complement	1073093..1074445	60.6404	59.8597	60.6673	272.617
EF_RS05340	complement	1074617..1074802	15.985	4.36317	25.8179	31.9878
EF_RS05345	complement	1075288..1075575	14.2565	9.51076	11.2453	16.8972
EF_RS05350		1075945..1076706	154.309	125.076	75.6241	239.214
EF_RS05355		1076719..1078191	85.737	68.5916	45.9447	271.275
EF_RS05360		1078184..1078903	118.476	89.0553	68.8677	251.182
lepB_2		1079124..1079672	481.996	408.211	482.105	239.578
EF_RS05370		1079783..1083373	66.8481	56.4101	62.6339	274.107
addA		1083366..1087160	65.5304	62.5639	55.0883	282.917
EF_RS05380		1087230..1087574	76.5361	73.62	73.1568	184.405
pheS		1087895..1088941	66.3283	93.3486	64.2119	287.433
pheT		1088949..1091372	157.644	192.689	145.171	265.996
EF_RS05395	complement	1091568..1092233	14.3495	11.684	16.7684	9.98717
EF_RS05400	complement	1092245..1092958	6.74197	8.28286	10.7924	5.76542
EF_RS05405	complement	1093004..1093831	4.01831	8.11986	6.87868	2.67179
EF_RS05410	complement	1093866..1094597	4.15847	6.71848	3.20386	3.67572
racE		1094862..1095689	109.264	80.5219	92.1204	252.089
rph		1095682..1097037	151.396	121.383	125.596	262.525
EF_RS05425		1097050..1097562	142.133	116.253	125.61	273.111
EF_RS05430	complement	1097656..1098420	27.9461	24.9009	18.5399	12.4515
ulaG		1098614..1099681	5.10383	2.97272	2.61417	3.51762
EF_RS05440		1099699..1100157	0.462684	0.271252	0.973224	0.526729
EF_RS05445		1100170..1101657	2.37872	2.09181	1.50104	1.24467
EF_RS05450		1101672..1101971	0.707907	0	0	0
EF_RS05455		1101985..1102623	1.10784	0.779371	0.349538	0.563766
EF_RS05460		1102628..1103488	2.5488	1.87986	1.03765	1.45268
EF_RS05465		1103478..1104188	5.9739	5.60358	5.9687	6.90877
EF_RS05470		1104445..1104933	51.5368	53.5955	51.6137	228.043
dapD		1105014..1105715	247.364	227.992	252.945	248.459
EF_RS05480		1105752..1106921	111.874	104.126	121.7	271.268
EF_RS05485	complement	1106966..1107886	171.865	139.037	231.6	278.635
EF_RS05490		1108057..1108419	9.36076	5.83079	10.4601	8.56284
EF_RS05495		1108496..1109320	371.458	235.578	276.012	240.009
EF_RS05500	complement	1109371..1110093	59.1391	48.9924	55.9159	253.106
EF_RS05505	complement	1110236..1110610	274.479	190.243	218.59	203.964
EF_RS05510		1110759..1111205	251.172	155.839	259.331	207.892
yidA	complement	1111269..1112081	290.303	205.44	288.603	255.861
EF_RS05520	complement	1112100..1113470	113.079	73.286	96.6079	254.439
EF_RS05525	complement	1113467..1114282	68.2749	53.9367	69.9353	226.888
EF_RS05530		1114614..1115051	135.601	117.824	127.996	236.644
rpoE		1115119..1115745	1616.33	1811.17	1866.81	1209.77
EF_RS05540		1116053..1117663	510.036	749.423	548.405	250.7
EF_RS05545	complement	1117747..1120083	318.907	266.696	285	263.052
recU	complement	1120125..1120742	226.462	186.958	174.202	238.276
EF_RS05555		1120805..1121347	60.3612	34.6228	39.0768	200.099
gpsB		1121441..1121851	691.717	512.71	601.319	212.187
rnpB		1121959..1122327	8970.28	4489.42	7007.83	6269.27
EF_RS05570		1122565..1123728	103.632	127.981	112.253	245.645
EF_RS05575		1123747..1125243	139.501	175.363	142.861	261.674
EF_RS05580		1125276..1125992	155.996	165.225	165.881	182.446
nth		1126007..1126654	276.171	223.743	274.885	230.554
EF_RS05590		1126828..1127592	60.0564	49.8832	44.671	265.374
EF_RS05595		1127589..1128887	74.115	48.7858	63.3613	263.039
EF_RS05600		1129057..1130010	4.89747	2.67541	5.03368	3.42678
EF_RS05605		1130030..1130359	1.50162	1.50915	0.338416	2.62769
celB		1130378..1131733	9.71023	9.27356	8.97702	5.52399
EF_RS05615		1131751..1132269	6.81992	5.1577	3.44285	3.02528
EF_RS05620		1132306..1134768	46.734	44.2059	53.5943	41.4269
EF_RS05625		1134765..1135730	143.34	108.329	147.747	247.156
EF_RS05630		1135752..1136435	117.571	87.7356	123.759	218.419
EF_RS05635	complement	1136452..1136946	253.417	223.102	251.782	196.397
EF_RS05640		1137181..1138137	264.892	191.05	296.873	269.648
EF_RS05645		1138340..1139209	2994.29	3415	2742.64	1262.93
EF_RS05650		1139383..1140675	174.759	189.357	215.581	267.024
rho		1140672..1141964	229.947	254.594	262.999	229.983
EF_RS05660		1142064..1142333	271.287	4529.2	8157.42	227.686
tagB		1142650..1143762	33.2646	136.02	227.894	26.7153
EF_RS05670		1143752..1144498	7.86564	19.1674	11.5116	8.4524
EF_RS05675		1144499..1145092	5.36293	9.53696	8.2724	5.54672
tagD		1145146..1145556	21.1855	28.4755	37.7693	43.5764
EF_RS05685		1145695..1146759	9.90405	13.9118	11.0105	8.24302
EF_RS05690		1146752..1146964	3.32351	1.16906	4.19446	3.43204
EF_RS05695		1147190..1148068	77.153	62.1106	61.1113	52.4632
EF_RS05700		1148159..1148407	313.583	167.256	210.797	186.602
nfsA	complement	1148465..1149199	226.53	205.305	192.359	243.139
EF_RS05710	complement	1149283..1149741	942.18	745.671	1135.27	247.62
EF_RS05715		1149948..1151015	240.012	219.398	241.131	236.268
dapA		1151049..1151921	270.756	196.383	242.543	216.168
EF_RS05725		1151952..1153640	674.838	550.724	655.187	246.317
EF_RS05730		1153765..1155147	69.8182	60.8118	63.2274	270.322
EF_RS05735		1155182..1155811	151.133	165.314	137.913	213.314
EF_RS05740		1155817..1156587	212.189	212.433	210.608	249.402
EF_RS05745		1156575..1157228	138.334	105.943	128.753	233.904
EF_RS05750		1157355..1157924	248.761	317.268	253.723	247.054
EF_RS05755		1157917..1158777	264.006	332.229	321.154	259.862
EF_RS05760		1158895..1159596	283.566	177.712	453.869	272.897
yycF		1159770..1160474	106.236	86.8882	87.2826	286.945
walK		1160481..1162310	92.5695	81.7103	79.1506	249.604
EF_RS05775		1162307..1163617	109.885	100.952	92.9367	244.274
EF_RS05780		1163617..1164471	121.214	114.311	101.359	239.948
EF_RS05785		1164528..1165334	471.5	436.306	526.974	253.334
EF_RS16780		1165291..1165512	0.318877	0.280415	1.0061	1.47808
EF_RS05790		1165545..1166459	151.252	157.161	182.956	258.588
EF_RS05795		1166478..1167344	303.249	230.197	327.304	256.414
EF_RS05800	complement	1167396..1167896	63.7258	32.9278	79.8014	229.715
EF_RS05805	complement	1167902..1168654	16.076	9.34197	14.6827	19.4026
ireB		1169090..1169359	304.138	206.585	318.487	182.678
ruvX		1169356..1169778	272.452	176.455	292.262	228.136
EF_RS05820		1169816..1170121	303.521	223.986	325.543	228.932
EF_RS05830	complement	1171541..1172710	3.87231	5.05467	4.10438	3.92154
EF_RS05835	complement	1172742..1174067	4.59125	3.52105	3.78996	6.09712
EF_RS05840		1174215..1175765	9.08276	6.66271	5.18425	3.01256
EF_RS05845		1175746..1176438	4.1882	4.76099	0.805753	4.09877
EF_RS05850		1176624..1177967	149.219	112.647	106.359	282.953
EF_RS05855	complement	1178020..1178931	209.423	207.303	227.151	258.655
alsS		1179209..1180861	156.528	82.4757	79.6538	231.357
budA		1180873..1181577	139.172	64.6364	71.9171	242.332
EF_RS05870		1181735..1182817	33.4017	20.1184	23.2017	19.621
EF_RS05875	complement	1182931..1183692	3.71605	1.9607	2.19837	2.09128
EF_RS05880		1183899..1184303	19.7515	18.4451	23.4385	18.621
EF_RS05885		1184511..1185347	7.18902	4.16502	5.87074	5.09727
EF_RS05890		1185340..1186119	5.80847	2.87318	4.72481	6.09871
EF_RS05895		1186158..1187198	3.67214	2.39202	2.25286	2.09877
EF_RS05900		1187225..1188289	6.97937	5.2023	7.55002	6.09813
EF_RS05905		1188265..1190049	4.24348	5.23128	5.94362	3.09753
EF_RS05910		1190033..1191361	6.33867	5.01203	8.73924	3.09125
EF_RS05915		1191546..1192436	216.901	148.05	288.03	270.367
EF_RS05920		1192605..1193591	112.82	104.132	80.4485	231.758
EF_RS05925		1193618..1194226	96.3637	72.9854	62.7154	258.23
EF_RS05930		1194245..1195501	162.813	138.322	109.19	226.334
EF_RS05935		1195913..1197403	446.585	371.134	417.498	240.673
EF_RS05940		1197354..1198028	469.946	324.726	385.328	219.214
EF_RS05945		1198286..1199176	48.5445	44.0866	52.8932	52.7168
EF_RS05950		1199468..1200379	155.243	8.02389	60.8572	2.7892
EF_RS05955		1200394..1201275	184.602	30.5808	110.129	25.0211
EF_RS05960		1201293..1202891	323.185	22.5805	170.163	24.4051
EF_RS05965		1202948..1203541	202.6	12.3056	282.014	12.0578
EF_RS05970		1203534..1204451	239.054	12.3735	218.975	12.8088
EF_RS05975		1204432..1205196	175.82	11.302	116.787	2.6531
EF_RS05980		1205201..1207351	385.054	13.2125	280.362	12.593
EF_RS05985		1207369..1210644	8.2546	8.3421	7.53379	6.09876
EF_RS05990		1210660..1211625	53.8625	45.5614	58.9601	232.356
EF_RS05995	complement	1211658..1212188	51.9932	62.0178	96.9554	215.391
EF_RS06000	complement	1212459..1213172	102.121	72.7148	101.354	256.297
EF_RS06005		1213415..1214848	61.7568	114.173	100.151	258.714
EF_RS06010		1214873..1215922	80.9711	201.104	140.501	251.211
EF_RS06015		1216396..1216854	58.6067	33.2283	72.5052	177.539
EF_RS06020	complement	1216893..1217234	295.168	289.964	257.968	206.924
EF_RS06025	complement	1217308..1217571	435.738	202.084	247.89	184.122
efbA	complement	1217727..1219439	51.533	46.4802	41.5286	237.859
EF_RS06035		1219659..1220318	71.327	76.8721	79.6971	235.027
EF_RS06040		1221298..1222347	13.9559	22.4108	18.8256	16.9513
EF_RS06045		1222372..1223259	29.815	35.5427	35.3394	27.9825
EF_RS06050		1223256..1224023	38.4372	45.9597	48.8589	32.0265
EF_RS06055	complement	1224055..1224516	17.4678	9.97114	19.8215	15.9656
EF_RS06060	complement	1224528..1225304	115.434	76.6736	113.546	203.316
EF_RS06065		1225536..1225742	55.0595	35.4868	60.4245	231.369
EF_RS06070	complement	1225760..1226539	732.321	705.366	850.61	241.025
EF_RS06075		1226754..1227473	115.625	114.475	117.261	240.261
EF_RS06080		1227473..1228942	204.426	175.534	176.633	237.79
EF_RS06085	complement	1228981..1229532	66.9434	77.5897	63.122	186.477
EF_RS06090	complement	1229547..1230248	56.1687	55.3353	52.9752	228.093
EF_RS06095	complement	1230354..1232462	440.487	371.182	395.769	251.156
EF_RS06100		1232720..1233892	176.645	174.338	213.263	243.151
rnhC	complement	1233959..1234876	78.5021	62.8625	84.6705	234.382
EF_RS06110		1235095..1237515	283.865	211.467	265.332	256.877
EF_RS06115		1237657..1239543	23.4468	10.6558	10.5937	22.5292
rimP		1239749..1240222	86.4722	106.643	101.782	183.985
nusA		1240366..1241565	176.151	1641.85	1466.03	241.254
EF_RS06130		1241586..1241885	40.3507	42.954	44.671	166.793
EF_RS06135		1241875..1242180	13.8805	20.3439	17.518	12.9645
infB		1242193..1244589	246.955	307.677	240.826	235.294
rbfA		1244614..1244964	253.314	196.511	263.444	197.545
EF_RS06150		1245047..1245277	35.5486	21.0202	38.1927	18.764
EF_RS06155	complement	1245337..1245822	131.094	86.7176	160.163	229.451
EF_RS06160	complement	1245857..1246339	66.1007	67.6655	90.4055	177.597
EF_RS06165		1246737..1247492	8.80202	7.65801	16.8402	12.6743
EF_RS06170		1247511..1248353	11.5885	9.96922	23.3158	17.1427
EF_RS06175		1248420..1248812	4.14297	3.48486	5.9675	2.61428
EF_RS06180		1248832..1249239	6.76676	6.40832	12.5911	4.61736
EF_RS06185		1249461..1249877	6.62072	8.36001	7.23091	3.89452
EF_RS06190		1249890..1250402	10.6255	14.926	22.4226	16.5239
EF_RS06195		1250435..1250794	6.48915	6.91691	17.0618	14.8678
EF_RS06200		1250812..1251180	0.767379	0.843526	3.02649	1.28536
EF_RS06205		1251170..1254103	5.52525	4.07377	7.49845	4.32349
EF_RS06210		1254105..1255031	5.26921	5.1709	5.42123	5.90654
EF_RS06215		1255044..1256501	2.23345	2.51912	2.60427	3.35478
EF_RS06220		1256534..1258303	4.5994	5.20527	4.16424	4.65219
EF_RS06225		1258327..1258722	1.60888	2.35804	3.38416	1.53094
EF_RS06230		1258841..1259965	1.06973	1.10671	2.58099	1.85644
truB		1260119..1261039	62.2589	66.2402	58.4457	222.753
ribF		1261065..1262015	155.874	149.706	177.674	240.531
EF_RS06245		1262015..1262611	146.799	117.414	169.106	234.684
EF_RS06250		1262761..1263102	4.3468	5.2787	2.93888	3.90872
EF_RS06255		1263089..1263430	4.3468	3.64048	2.2858	4.09622
EF_RS06260		1263456..1263716	6.23826	4.77029	4.70671	3.90867
EF_RS06265		1263875..1265050	551.036	296.545	852.965	229.158
EF_RS06270		1265016..1266164	1018.67	541.578	1531.31	250.096
EF_RS06275	complement	1266226..1267113	146.125	147.078	240.584	249.546
EF_RS06280	complement	1267137..1268012	117.661	90.1805	130.928	262.756
mgtA_1		1268549..1271209	186.62	222.363	232.63	248.215
hemW		1271453..1272601	55.4497	50.3869	69.8834	214.635
hrcA		1272827..1273870	451.596	359.918	408.735	238.961
grpE		1273925..1274464	389.611	453.519	368.122	201.211
dnaK		1274524..1276353	616.305	4815.98	4676.9	248.041
dnaJ		1276645..1277814	747.477	721.434	897.906	240.72
EF_RS06315		1278053..1278787	46.8086	24.9009	35.0986	15.9875
EF_RS06320		1278885..1281077	166.663	173.216	159.343	240.232
EF_RS06325		1281080..1281565	85.0654	72.3714	92.1454	198.563
EF_RS06330		1281634..1281717	0	0	1.32949	0
EF_RS06335		1281964..1283181	568.941	421.097	667.131	252.948
EF_RS16545	complement	1283247..1283423	121.584	49.9425	142.594	92.8872
EF_RS06340		1283601..1284428	20.9465	22.2544	28.7286	16.0987
nagA_1		1284529..1285677	2321.74	1727.73	2081.34	281.825
EF_RS06350	complement	1285720..1286106	109.57	127.722	151.212	177.322
EF_RS06355	complement	1286120..1286779	98.678	114.412	116.754	225.279
EF_RS06360		1286940..1287641	50.6224	41.9449	42.9529	231.148
EF_RS06365		1287642..1290287	137.408	90.461	102.772	245.57
EF_RS06370		1290471..1291004	100.353	76.7078	70.6872	186.069
EF_RS06385		1292637..1292870	74.7235	71.0314	80.1787	119.138
EF_RS06390		1292967..1293047	0	0	0	0
EF_RS06395		1293057..1293128	0	0	0	0
EF_RS06400		1293283..1293462	300.861	194.019	348.682	79.4253
EF_RS06405	complement	1293518..1294129	119.72	87.3769	130.473	211.411
EF_RS06410		1294305..1298552	344.722	249.068	324.806	242.651
EF_RS06415		1298759..1299466	217.472	178.579	215.941	211.015
EF_RS06420		1300129..1301262	1.62307	1.3724	2.16658	1.09781
EF_RS06425		1301226..1302026	1.32567	1.01034	1.81249	2.09862
EF_RS06430		1302049..1302993	0.599287	0.658754	0.709063	0.905264
EF_RS06440		1303739..1304452	2.47867	1.39501	1.72052	1.90525
EF_RS06450	complement	1305180..1306211	3.36119	4.64479	5.30251	2.09827
EF_RS06455	complement	1306490..1307194	18.4759	9.53651	12.1974	8.90218
EF_RS06460		1307771..1308202	1.63867	1.58513	2.58513	2.90254
trxB		1308371..1309285	647.948	355.484	572.667	242.182
EF_RS06470	complement	1309328..1309789	58.3794	53.3591	53.1797	204.236
camE	complement	1309986..1310486	241.762	345.183	294.463	185.484
EF_RS06480	complement	1310605..1312944	77.0227	98.5394	96.2621	254.161
EF_RS06485		1313069..1313578	57.8818	54.8064	71.8239	180.809
EF_RS06490	complement	1313616..1314479	5.32569	5.11563	6.2043	3.08522
EF_RS06495	complement	1314483..1315826	4.79312	5.92878	4.9856	4.92516
EF_RS06500	complement	1315912..1317162	18.1645	12.8884	8.12362	6.4214
EF_RS06505		1317422..1319188	56.0495	6.44718	3.16009	2.97133
EF_RS06510		1319216..1320841	36.2693	8.4611	5.01381	13.9909
EF_RS06515		1320843..1322456	22.6757	15.0424	9.27186	18.7886
EF_RS06520		1322627..1323208	85.1435	57.0111	72.9165	217.396
mgtA_2		1323681..1326293	41.6671	38.2376	30.9432	34.8625
pdhA		1326892..1328007	228.23	179.449	133.392	249.165
EF_RS06535		1328010..1328987	253.848	179.437	130.29	233.89
EF_RS06540		1329130..1330749	208.57	160.972	107.059	257.691
lpdA_1		1330757..1332163	312.898	244.54	180.017	219.986
EF_RS06550	complement	1332276..1333262	17.4287	13.2452	16.8591	18.2515
EF_RS06555		1333423..1334562	1116.93	27.344	73.1781	30.7513
dhaM		1334575..1334973	152.162	29.1318	126.59	15.2787
dhaK		1334974..1335957	143.741	8.64194	24.0606	12.2849
dhaL		1335970..1336572	285.348	38.648	47.9676	18.4868
EF_RS06575		1336696..1337478	41.4076	35.4591	37.9389	21.8853
EF_RS06580	complement	1337551..1338702	172.675	203.941	210.849	244.481
EF_RS06585		1338888..1341299	294.668	241.886	285.259	231.459
EF_RS06590	complement	1341319..1342371	300.844	150.694	289.746	212.48
EF_RS06595	complement	1342388..1343593	293.2	195.429	285.583	229.978
EF_RS06600	complement	1343749..1343949	370.859	293.298	345.033	128.029
EF_RS06605	complement	1344247..1345368	84.2296	41.1131	57.6303	219.8
EF_RS06610	complement	1345707..1346057	13.9161	13.3018	16.2266	11.529
EF_RS06615		1346249..1347682	265.984	171.389	285.58	232.792
EF_RS06620		1347887..1348561	76.454	64.0967	80.0769	249.925
EF_RS06625		1348571..1349890	135.146	119.175	141.881	227.445
EF_RS06630		1349904..1350857	180.687	131.682	166.931	238.276
EF_RS06635		1350971..1351309	195.04	232.298	272.111	187.669
EF_RS06640	complement	1351370..1351768	225.146	111.867	176.613	197.07
EF_RS06645		1351824..1353005	65.8198	63.5689	70.5779	237.671
EF_RS06650		1353068..1354417	120.764	174.998	133.599	226.097
EF_RS06655		1354964..1355647	25.4598	22.389	29.3888	23.3469
alaS		1355993..1358635	292.377	370.546	272.539	261.265
EF_RS06665		1358778..1359554	79.2637	99.187	68.7025	197.797
EF_RS06670		1359538..1360656	144.618	151.263	134.133	229.332
pepT_1		1360686..1361915	277.292	259.182	258.492	216.192
EF_RS06680		1362061..1362327	18.0291	21.4502	31.3701	32.8766
EF_RS06685		1362347..1363375	121.287	110.59	175.059	202.152
EF_RS06690		1363516..1364091	1.59771	1.72923	1.55108	2.89763
EF_RS06695		1364107..1364931	2.23098	0.83003	1.2183	2,8271T47819
EF_RS06700		1364921..1365502	0.608168	0.320888	0.767542	0.825248
EF_RS06705		1365490..1365978	0.289533	0.509221	0.228379	0.153612
EF_RS06710		1365990..1367288	2.39784	2.20447	2.23527	2.98217
fdhF		1367291..1370011	7.98705	5.44507	6.32059	3.21457
EF_RS06720		1370029..1371231	9.121	7.60688	6.68394	6.5273
moaC		1372064..1372573	1.52686	0.976506	0.656926	0.762949
moaA		1372570..1373544	1.66994	0.702333	0.801787	10.2146
EF_RS06735		1373547..1373981	1.46464	0.572434	0.513459	0.725478
EF_RS06740		1373974..1374456	0.879388	0.77332	0.693649	0.71476
EF_RS06745		1374460..1375431	1.16528	0.768546	0.689367	0.24681
modA		1375450..1376250	1.32567	1.39893	1.2548	1.34036
modB		1376259..1376930	0.737403	0.833735	0.332373	0.214672
EF_RS06760		1376927..1377931	16.9757	10.9638	11.6678	13.2746
cadA_1		1378053..1380155	39.115	30.3417	65.3178	74.9028
zapA		1380424..1380867	75.7333	109.362	84.7642	164.217
EF_RS06775		1380887..1381435	267.045	223.269	282.143	230.463
EF_RS06780		1381546..1383912	149.327	133.42	151.64	236.162
trxA		1384010..1384324	395.08	322.921	419.056	158.851
uvrC		1384489..1386285	123.539	101.744	114.039	227.138
EF_RS06795		1386437..1386694	7.9571	4.34318	1.73143	1.73147
EF_RS06800		1386799..1387698	362.134	361.893	374.988	208.888
EF_RS06805		1387691..1388953	490.21	408.952	510.374	225.258
EF_RS06810	complement	1388989..1389987	41.8083	23.6172	37.3376	23.2494
EF_RS06815		1390129..1391523	177.713	22.1203	66.9648	1027.51
EF_RS06820	complement	1391549..1392055	155.265	51.9383	196.262	156.501
abc-f		1392301..1393767	11.4848	13.07	14.3118	14.0984
EF_RS06830	complement	1393808..1394971	137.872	147.715	153.125	230.906
gdhA		1395109..1396455	429.895	314.034	395.307	247.297
EF_RS06840		1396637..1397986	1052.53	1062.9	928.577	225.568
EF_RS06845	complement	1398097..1399323	69.8099	41.2985	81.0048	234.198
EF_RS06850	complement	1399323..1399604	3.76546	2.20753	6.33631	2.89241
EF_RS06855	complement	1399760..1400353	170.78	77.8677	99.6448	185.326
EF_RS06860	complement	1400412..1401164	74.3632	60.9295	57.8409	226.884
EF_RS06865	complement	1401182..1401646	14.4626	6.42604	13.4493	10.9828
EF_RS06870	complement	1401667..1401990	32.7735	20.9429	37.5705	21.0989
EF_RS06875		1402156..1402341	0.380595	0	0.669379	0
EF_RS06880		1402387..1402533	0	0	0	0
EF_RS06885		1402602..1403156	4.20918	1.90683	5.23174	3.09865
EF_RS06890		1403137..1403367	0	0.808471	0.483452	0
EF_RS16550		1403379..1403546	0	0	0	0
EF_RS06895		1403547..1403762	0.983205	1.15282	1.55108	1.98375
EF_RS06900		1403818..1404108	2.43267	1.7114	0.767542	0.154185
EF_RS06905		1404113..1406236	4.46608	3.04813	4.41662	5.90614
EF_RS06910		1406237..1406491	0.555221	0.244126	0.437951	0.213561
EF_RS06915		1406481..1407668	7.0314	4.13967	4.70023	5.64572
EF_RS06920		1407668..1408369	3.63029	1.50753	4.61345	3.84196
EF_RS06925		1408381..1409145	1.85074	1.70888	1.45984	1.31499
EF_RS06930		1409161..1409658	2.5587	2.12508	3.13953	2.64178
EF_RS06935		1409679..1409993	1.34839	1.18576	0.354532	4.90186
EF_RS06940		1410077..1410826	4.90816	3.81814	4.16929	2.98215
EF_RS06945		1410851..1411078	0	0.273036	0	0
EF_RS06950		1411099..1411326	0.310486	0	0	0
EF_RS06955		1411323..1411757	2.44106	2.86217	3.59422	2.98126
EF_RS06960		1411741..1412178	4.84868	4.40598	4.33451	3.90282
EF_RS06965		1412179..1412517	2.50587	1.65271	2.96489	1.90214
EF_RS06970		1412514..1412867	0.799895	0.527561	0.946419	0.892148
EF_RS06975		1412864..1413451	3.49138	2.43504	2.84891	2.90813
EF_RS06980		1413448..1413933	6.99168	5.636	8.04261	3.0983
EF_RS06985		1413934..1414251	4.22963	3.13219	5.61899	3.90282
EF_RS06990		1414245..1414451	0.683968	0	0.539504	0
EF_RS06995		1414452..1414631	0	0.345846	0.62043	0
EF_RS07000		1414772..1414951	0.786564	0	1.24086	1.90821
EF_RS07005		1415052..1415636	3.14625	2.12828	3.81803	2.09282
EF_RS07010		1415796..1415880	0	0	0	0
EF_RS07015		1416376..1416645	48.7669	11.9893	36.3986	172.088
EF_RS07020		1416690..1417958	11.8263	11.0376	14.0807	12.9082
EF_RS07025		1418084..1418314	0	0	0	0
EF_RS07030		1418329..1419054	0.780063	0.342988	1.53826	1.09871
terL_1		1419035..1420471	3.54693	1.77616	2.40919	1.91748
EF_RS07040		1420494..1421888	2.94327	2.27589	1.92133	2.21367
EF_RS07045		1421878..1423122	2.38812	1.20004	1.07641	1.98127
EF_RS16555		1423115..1423279	0	0	0.676833	0
EF_RS07050		1423336..1423623	0	0	0	0
EF_RS07055		1423616..1423825	0	0.592878	0	0
EF_RS07060		1423838..1424938	1.41453	0.904665	0.608596	10.2185
EF_RS07065		1424941..1425411	0.450896	0.528681	0.237107	0.245718
EF_RS07070		1425432..1426313	2.16706	0.846969	1.77266	1.64139
EF_RS07075		1426333..1426719	1.09753	0.321717	0.865716	0.924672
EF_RS07080		1426731..1427072	0.827962	0.364048	0.979627	0.542185
EF_RS07085		1427072..1427674	1.40877	1.03238	1.11122	2.21472
EF_RS07090		1427674..1428033	1.57313	0.864614	1.55108	1.63792
EF_RS07095		1428020..1428496	1.33567	0	1.40475	0
EF_RS07100		1428493..1429530	6.06973	2.21901	3.44285	2.98671
EF_RS07105		1429546..1429944	7.8065	3.27643	5.87776	4.89147
EF_RS07110		1429997..1430329	0	0.934718	0	0
EF_RS16560		1430370..1430510	0	0	0	0
enpA		1430513..1435678	2.42547	1.6509	2.14016	3.09721
EF_RS07120		1435678..1436235	3.29849	2.00814	1.60111	2.98147
EF_RS07125		1436245..1436607	1.75514	1.02896	1.23061	1.63195
EF_RS07130		1436608..1437438	3.32231	2.9965	3.35973	3.81625
EF_RS07135		1437438..1437770	0.850339	0	0	0.560831
EF_RS07140		1437770..1438117	2.44106	1.60997	0.641824	3.98641
EF_RS07145		1438110..1439264	5.14842	2.04813	3.09409	2.98961
EF_RS07150		1439248..1439877	3.48335	1.08694	2.30445	1.98716
EF_RS07155		1439890..1441539	1.71614	1.09413	1.28598	0.982533
EF_RS07160		1441561..1441995	0.976424	0.572434	1.02692	1.25815
EF_RS07165		1441995..1442123	0	0	0	0
EF_RS07170		1442128..1442484	2.57781	0.697504	0.625644	0
EF_RS07175		1442481..1442678	0	0	0	0
EF_RS07180		1442737..1443843	3.26136	1.51835	2.11854	3.98167
EF_RS07185		1443937..1444010	0	0	0	0
EF_RS07190		1444170..1444550	44.9642	36.273	49.8298	180.114
EF_RS07195		1444543..1445706	160.8	127.018	153.029	233.363
EF_RS07200	complement	1445810..1446058	17.3423	4.75017	22.4252	13.0981
EF_RS07205	complement	1446424..1446603	52.3065	21.7883	23.5763	119.138
nrdI_2	complement	1446662..1447105	110.81	72.3472	122.493	165.827
EF_RS07215		1447477..1447800	74.5051	51.8769	55.8387	163.263
EF_RS07220		1447790..1449769	155.239	106.458	119.123	243.691
EF_RS07225		1449797..1450270	75.2712	55.0289	61.9645	218.671
EF_RS07230		1450287..1450868	85.5084	76.2643	75.411	171.952
EF_RS07235		1450885..1451886	154.228	103.567	121.04	213.307
EF_RS07240		1451876..1452187	29.723	17.9574	22.1923	48.9224
EF_RS07245		1452205..1453986	130.657	83.0379	106.664	219.021
EF_RS07250		1453979..1455355	202.245	131.557	168.611	238.795
EF_RS07255		1455360..1455995	173.86	126.071	154.171	204.558
EF_RS07260		1456070..1456390	58.882	38.9804	71.3205	155.881
EF_RS07265	complement	1456539..1457420	93.3442	138.974	140.167	232.603
EF_RS07270	complement	1457575..1459455	11.1775	4.96429	5.34342	3.90281
lysA		1459653..1460963	64.959	51.4732	85.1849	223.554
EF_RS07280		1461109..1462101	137.874	57.0489	94.3579	233.237
EF_RS07285	complement	1462117..1462650	9.41225	6.29517	10.4567	5.98162
EF_RS07295		1463984..1464523	32.9046	27.4371	29.9875	32.9871
EF_RS07300	complement	1464621..1464965	515.028	508.123	582.017	205.124
EF_RS07305		1465241..1466305	4.12115	2.57192	3.2507	3.91285
EF_RS07310		1466322..1467698	10.0762	8.72526	10.2188	11.3247
EF_RS07315		1467716..1469368	7.40883	4.97114	6.89117	3.21456
nagY		1469678..1470511	5306.08	0	401.583	257.132
nagE		1470548..1472545	3445.19	0	714.12	240.065
EF_RS07330		1472772..1473389	1089.69	50.4933	225.523	202.419
EF_RS07335		1473518..1475854	264.231	271.038	307.364	229.711
dnaG		1476171..1478057	472.463	533.053	406.288	218.199
rpoD		1478166..1479272	454.097	544.074	463.355	198.24
EF_RS07350		1479424..1481499	67.0398	93.6482	64.4996	231.389
EF_RS07355		1481573..1482454	81.7063	108.2	93.0645	224.498
EF_RS07360		1482570..1483019	174.145	195.334	223.355	171.559
gap_1	complement	1483070..1484080	346.882	222.285	219.268	244.639
obgE		1484374..1485684	308.704	339.467	370.895	217.556
EF_RS07375		1485823..1486125	2.80359	2.87634	2.21143	2.98765
EF_RS07380		1486152..1487450	16.7304	13.2747	14.4433	17.9089
EF_RS07385		1487675..1488214	1.44203	1.38338	4.34301	3.92865
EF_RS07390		1488357..1488731	30.204	41.5015	67.0065	32.9088
EF_RS07395	complement	1488775..1489524	228.418	241.788	240.032	204.917
EF_RS07400		1489706..1490797	212.437	228.771	234.809	219.292
EF_RS07405		1490992..1491921	191.592	165.872	247.492	207.531
xerD		1492090..1492980	43.0624	47.8595	49.0077	20.6258
EF_RS07415		1493045..1493839	72.5716	112.837	95.1014	224.789
scpB		1493836..1494441	92.4018	97.3847	100.62	206.427
EF_RS07425		1494445..1495161	260.158	198.651	229.741	212.355
EF_RS07430		1495504..1496169	252.338	180.961	222.181	225.396
EF_RS07435		1496425..1497756	191.114	142.077	216.48	201.783
EF_RS07440	complement	1497779..1497997	29.0921	20.1822	28.5568	94.6575
EF_RS07445		1498033..1499067	40.4225	29.7728	43.4841	187.167
EF_RS07450		1499068..1500510	39.0011	30.328	41.5598	21.0301
EF_RS07455		1500586..1501212	432.196	634.933	479.126	202.933
cmk		1501449..1502129	202.081	202.297	166.942	217.282
rpsA		1502243..1503454	725.313	689.551	626.942	211.145
der		1503628..1504938	247.633	377.407	281.195	209.923
EF_RS07475		1505186..1505461	6037.39	103552	125894	22116.5
EF_RS07480		1505768..1506808	191.291	99.6873	119.402	196.389
EF_RS07485		1506818..1508074	131.501	106.775	111.944	209.273
EF_RS07490		1508084..1508623	167.931	139.606	166.068	168.117
EF_RS07495	complement	1508661..1509545	175.417	101.643	162.532	208.39
EF_RS07500		1509669..1510019	70.7907	67.0409	90.3601	162.924
dapB		1510012..1510791	107.91	108.542	104.948	211.699
EF_RS07510		1510788..1512008	155.96	161.468	150.915	216.614
EF_RS07515		1512008..1512382	46.6275	50.1338	50.3293	200.152
EF_RS07520		1512472..1512927	2075.75	1675.49	1823.33	2195.95
aroE		1513416..1514282	1617.98	343.859	1664.73	1208.59
aroF		1514319..1515344	1613.84	328.068	1558.48	1199.96
aroB		1515367..1516443	1679.92	315.423	1598.43	1205.75
aroC		1516445..1517611	1213.21	209.535	1158.31	259.715
EF_RS07545		1517645..1518739	1624.24	329.795	1507.39	195.843
aroA		1518746..1520032	1086.56	212.006	994.684	1216.06
EF_RS07555		1520052..1520558	882.441	199.035	850.246	1139.58
pheA		1520566..1521414	200.274	1248.57	1048.9	199.545
EF_RS07565		1521558..1522730	141.4	103.223	175.752	198.055
EF_RS07570		1522806..1523654	563.074	555.284	730.31	210.491
EF_RS07575		1523848..1524042	7.26059	15.0044	8.59057	10.8967
EF_RS07580		1524054..1524530	44.2257	43.7201	51.0392	188.822
EF_RS07585		1524608..1524940	65.0509	79.8249	78.1407	122.358
EF_RS07590		1524976..1527030	333.836	389.66	343.673	221.231
EF_RS07595		1527141..1529030	103.302	107.212	98.6188	222.391
EF_RS07600		1529048..1529995	185.266	143.22	189.31	207.36
dfr		1530013..1530507	186.201	156.071	174.848	193.509
queG		1530531..1531700	349.597	263.268	344.482	224.835
lexA	complement	1531714..1532334	692.176	553.453	972.007	230.218
EF_RS07620		1532485..1532727	42.5327	54.0544	34.4683	100.017
EF_RS07630	complement	1534846..1536036	36.8516	36.5359	63.2933	42.8927
EF_RS07635		1536391..1537251	325.424	312.273	496.517	247.408
cysK		1537480..1538412	128	92.8779	108.805	226.017
EF_RS07645		1538551..1538994	550.541	423.848	542.541	151.337
EF_RS07650		1539292..1540632	89.3726	68.937	65.7073	211.09
EF_RS07655	complement	1540680..1541288	144.487	135.442	157.522	180.761
EF_RS07660		1541465..1541965	3.95637	2.23661	4.904	3.98215
EF_RS07665		1541985..1542512	85.4047	26.1742	88.4113	177.353
EF_RS07670	complement	1542567..1543385	16.5092	11.5535	9.40872	10.8971
EF_RS07675		1543522..1545270	6.9617	6.86946	6.76833	5.90815
EF_RS07680		1545263..1547041	10.6644	9.79799	7.78415	6.09526
EF_RS07685		1547130..1547555	5.48379	8.47566	6.55384	4.90872
EF_RS07690		1547695..1548705	55.4562	70.9959	65.8356	207.873
EF_RS07695		1549008..1550444	26.6512	25.646	39.4018	15.0999
EF_RS07700	complement	1550657..1552090	32.2359	18.2763	31.8522	14.9875
EF_RS07705	complement	1552223..1553104	76.0077	60.9818	104.587	213.151
EF_RS07710	complement	1553377..1555305	13.4315	9.97197	15.7472	12.9876
EF_RS07715	complement	1555322..1556995	9.04971	6.09878	9.00624	6.89676
EF_RS07720		1557238..1558698	11.1928	7.45663	10.3957	14.9876
EF_RS07725		1558717..1559697	89.0477	65.3617	94.2598	208.4
EF_RS16565	complement	1559757..1559918	5.24376	2.68991	6.89367	3.52719
EF_RS07730	complement	1560028..1561437	1099.41	63.9741	896.708	207.858
cls_2	complement	1563599..1565059	265.332	148.195	259.74	186.413
EF_RS07745		1565240..1565791	75.5358	50.4108	68.1799	212.376
EF_RS07750	complement	1565850..1566734	148.621	169.734	176.412	203.544
EF_RS07755	complement	1566806..1567732	790.916	839.096	858.964	209.744
pflA	complement	1567828..1568592	1065.75	1972.84	1744.66	1036.41
pflB	complement	1568669..1570915	1965.98	205.591	316.869	2024.91
parC	complement	1571205..1573667	480.819	464.529	423.177	219.121
parE	complement	1573680..1575737	278.863	325.085	261.883	210.489
EF_RS07780	complement	1575942..1576370	336.627	239.867	324.359	146.631
EF_RS07785	complement	1576458..1576901	1.75382	3.22478	4.02441	3.90816
eutH	complement	1576914..1578014	4.69366	3.78828	2.84012	3.98165
EF_RS07795	complement	1578027..1578290	0.268147	0.235804	0	0
EF_RS07800	complement	1578303..1578902	1.5338	3.21637	1.48903	1.54372
EF_RS07805	complement	1578917..1579552	1.11306	0.685166	1.22915	2.98642
EF_RS07810	complement	1579556..1580119	2.13376	2.53865	1.18806	1.96894
EF_RS07815	complement	1580187..1580477	6.32494	7.48738	8.0592	5.9061
EF_RS07820	complement	1580601..1582079	1.96242	2.2729	2.34077	3.86245
EF_RS07825	complement	1582070..1582588	4.09195	2.39893	3.01249	4.86125
eutL	complement	1582602..1583255	1.62364	1.33262	0.512282	1.09871
eutC	complement	1583269..1584180	0.931457	0.955626	1.8368	2.90781
EF_RS07840	complement	1584198..1585562	1.34839	1.91545	1.6363	2.09724
eutA	complement	1585580..1587028	0.977098	1.20294	1.3873	0.968725
EF_RS07850	complement	1587095..1588528	47.8849	52.6583	59.3432	43.9815
EF_RS07855	complement	1588529..1589101	14.3311	22.7063	16.7614	14.9847
EF_RS07860	complement	1589129..1589476	10.7813	11.4487	7.38098	6.98378
EF_RS07865	complement	1589636..1590766	10.5153	6.71509	7.60315	4.98643
EF_RS07870	complement	1591253..1591834	9.73068	7.91523	8.82674	5.25147
EF_RS07875	complement	1591831..1592274	4.62372	3.78561	7.04272	3.89364
EF_RS07880	complement	1592416..1593183	57.6096	75.5457	62.0915	41.0978
EF_RS07885	complement	1593180..1594187	41.6457	43.4777	45.9783	187.926
EF_RS07890	complement	1594180..1595208	39.6263	69.9355	42.2182	2.15237
plsY		1595692..1596345	244.845	202.748	374.99	185.811
EF_RS07900	complement	1596364..1597239	340.135	228.329	293.472	186.051
codY	complement	1597273..1598055	158.307	111.545	133.357	220.93
hslU	complement	1598076..1599479	119.85	132.042	95.5303	209.764
hslV	complement	1599494..1600042	58.412	50.7996	53.0925	186.194
xerC	complement	1600071..1600970	116.49	81.5504	86.488	193.003
trmFO	complement	1601182..1602489	226.931	254.911	249.481	210.951
topA	complement	1602597..1604675	170.014	247.482	191.178	193.921
EF_RS07935	complement	1604860..1605513	43.9465	32.8395	44.91	179.253
dprA	complement	1605604..1606467	0.819337	2.23359	1.42182	1.98367
EF_RS07945	complement	1606528..1607295	127.847	172.815	131.308	200.114
ylqF	complement	1607297..1608148	64.2268	97.3239	74.5827	182.063
EF_RS07955	complement	1608424..1609458	3.35145	2.40588	2.58962	2.98745
EF_RS07960		1609542..1610432	19.4655	15.7901	12.6593	13.8615
EF_RS07965	complement	1610441..1611493	14.185	7.38987	6.5755	7.09329
EF_RS07970	complement	1611637..1612935	3.26978	2.34824	2.23527	3.90817
EF_RS07975	complement	1612959..1613945	2.15169	0.441505	1.13148	1.98165
EF_RS07980	complement	1613967..1614959	0.712898	0.814984	0.112465	0.987436
lpdA_2	complement	1614970..1616379	0.301237	0.0441505	0.237612	0.876144
buk	complement	1616385..1617467	4.44485	1.37955	2.57796	2.09815
ptb	complement	1617486..1618307	1.80852	1.06026	1.08688	1.09147
EF_RS08000		1618590..1619624	110.94	74.2816	131.963	199.599
EF_RS08005	complement	1619684..1620406	33.7798	28.5	59.4686	34.0972
EF_RS08010	complement	1620511..1621209	1.11402	0.801531	1.27814	1.09418
EF_RS08015		1621460..1622254	93.3191	61.6258	64.4779	241.872
EF_RS08020		1622383..1622811	1.98016	2.61198	0.780961	0.894672
EF_RS08025		1622822..1623784	10.071	7.43407	9.74133	5.90843
EF_RS08030		1623797..1624399	7.86564	5.47159	9.07495	8.09418
EF_RS08035	complement	1624479..1625447	147.353	75.101	85.9766	190.326
EF_RS08040	complement	1625538..1626821	13.5076	16.3873	15.3078	12.0984
EF_RS08045	complement	1626822..1627502	6.65287	8.13575	3.93577	4.09479
EF_RS08050	complement	1627695..1628426	39.7473	17.9443	48.0579	26.7919
EF_RS08055	complement	1628428..1629282	9.68715	6.33444	10.7106	3.09482
EF_RS08060	complement	1629279..1629647	4.02874	5.22986	6.05298	5.08935
EF_RS08065	complement	1629796..1630245	30.5187	28.636	30.5252	139.788
lepB_3	complement	1630360..1630914	203.444	172.624	225.166	191.909
EF_RS08075	complement	1630932..1632374	102.875	95.4275	114.231	233.817
EF_RS08080	complement	1632462..1632680	42.6684	18.4767	44.365	124.034
msrA	complement	1632686..1633201	203.592	145.496	211.884	182.863
EF_RS08090	complement	1633218..1633871	77.177	68.3442	82.8189	185.811
EF_RS08095	complement	1633864..1634763	44.9914	39.7031	38.2185	200.946
EF_RS08100	complement	1634867..1635709	208.761	163.274	187.454	192.486
EF_RS08105		1635841..1636494	275.911	186.947	295.416	200.021
EF_RS08110		1636688..1636885	61.1374	33.6414	159.62	86.6458
EF_RS08115	complement	1636991..1637503	384.45	461.613	474.575	217.374
recJ	complement	1637506..1639818	138.46	178.602	150.883	212.934
EF_RS08125	complement	1639973..1640440	134.321	110.538	157.732	126.775
EF_RS08130	complement	1640457..1641245	155.04	141.547	161.642	213.814
rnz	complement	1641246..1642187	118.961	136.598	120.806	185.157
EF_RS08140	complement	1642402..1642968	162.806	172.484	183.175	195.411
EF_RS08145	complement	1643089..1643334	1271.93	1432.31	1282.47	1122.04
rpsP	complement	1643346..1643621	1480.96	1498.79	1424.7	1163.17
EF_RS08155	complement	1643768..1644571	37.7727	32.6747	31.8086	19.1559
EF_RS08160		1644724..1645266	625.383	452.16	484.141	157.973
EF_RS08165		1645384..1646139	88.9566	91.8138	90.1101	172.088
ffh	complement	1646214..1647632	295.186	314.157	333.852	188.404
EF_RS08175	complement	1647637..1647975	35.0821	25.5253	30.3077	139.17
EF_RS08180	complement	1648059..1648523	64.7012	71.088	69.168	130.667
EF_RS08185		1648686..1649396	95.4829	80.639	79.4779	200.071
EF_RS08190		1649393..1651168	113.48	99.2671	104.383	191.184
EF_RS08195	complement	1651210..1652100	274.423	217.149	298.182	210.196
EF_RS08200	complement	1652211..1653389	274.156	227.836	306.237	189.772
EF_RS08205	complement	1653551..1656241	18.7039	21.9306	15.1891	17.099
EF_RS08210	complement	1656253..1657542	11.9082	10.5684	9.95574	6.09832
EF_RS08215		1657699..1658745	73.36	43.2852	76.9049	208.235
EF_RS08220	complement	1658934..1659863	117.832	81.0618	84.7788	196.001
EF_RS08225	complement	1659882..1660580	105.832	71.4253	65.6644	159.532
pyrE	complement	1660778..1661410	97.8545	120.177	120.146	204.398
pyrF	complement	1661412..1662125	93.3962	131.567	100.729	184.213
EF_RS08240	complement	1662115..1663053	81.2699	105.477	87.772	205.541
EF_RS08245	complement	1663050..1663841	49.8753	71.37	56.8258	194.953
carB	complement	1663949..1667131	132.663	180.831	130.343	205.488
EF_RS08255	complement	1667131..1668210	106.645	147.042	101.957	203.858
EF_RS08260	complement	1668213..1669496	82.8648	136.383	92.1948	199.305
EF_RS08265	complement	1669505..1670431	43.7574	75.4817	46.984	203.575
EF_RS08270	complement	1670445..1671725	61.562	97.096	74.8003	209.817
pyrR	complement	1671742..1672278	11.8644	37.0963	21.2125	22.0974
EF_RS08280	complement	1672620..1673525	209.481	176.794	207.947	235.909
lspA	complement	1673512..1673997	79.0933	70.1939	93.9837	163.263
EF_RS08290	complement	1673994..1674698	75.1085	82.5615	70.8082	192.649
EF_RS08295	complement	1674803..1676473	54.3534	44.1838	46.1814	199.347
EF_RS08300		1676652..1676858	21.887	8.11986	20.5012	23.0972
EF_RS08305	complement	1676963..1677424	75.0811	77.8827	87.9883	128.421
EF_RS08310		1677525..1677932	39.5595	40.1283	55.2913	162.939
ybaK	complement	1678062..1678577	116.75	129.089	127.693	173.166
aroD	complement	1678574..1679335	54.2543	52.2036	57.4509	183.866
EF_RS08325	complement	1679491..1681275	27.5628	33.2709	35.7243	31.0988
EF_RS08330	complement	1681275..1683026	21.1322	27.5018	24.9234	21.0358
EF_RS08335	complement	1683224..1683442	129.945	141.56	160.632	71.8092
EF_RS08340	complement	1683636..1684529	85.9149	68.0318	78.0743	191.1
EF_RS08345	complement	1684540..1685007	43.4123	39.1072	39.8507	189.399
EF_RS08350	complement	1685007..1685669	74.8481	74.6463	56.5967	189.758
tyrS_2	complement	1685850..1687112	235.24	263.993	247.494	203.185
EF_RS08360		1687297..1689708	231.303	227.923	230.207	211.9
ccpA	complement	1689813..1690814	523.088	540.451	515.366	236.849
EF_RS08370		1691029..1692132	406.854	343.346	398.559	213.024
EF_RS08375	complement	1692253..1692840	518.771	511.146	510.146	153.177
EF_RS08380	complement	1692856..1693350	508.835	356.032	457.313	213.726
galU	complement	1693465..1694361	238.258	304.182	247.259	180.101
EF_RS08390	complement	1694373..1695395	164.556	176.351	150.432	225.698
lgt	complement	1695464..1696297	64.0851	54.1161	64.1409	167.993
hprK	complement	1696315..1697250	138.707	115.26	125.16	203.145
EF_RS08405		1697460..1698422	52.119	38.7218	51.026	219.719
EF_RS08410	complement	1698458..1698814	142.771	111.949	180.811	160.185
EF_RS08415	complement	1698814..1699137	295.18	348.92	400.522	136.788
liaX	complement	1699212..1700813	88.5989	132.16	91.4612	196.332
phoU	complement	1701023..1701700	184.808	159.671	207.542	190.832
pstB_1	complement	1701715..1702473	83.382	90.7127	83.5741	185.535
pstB_2	complement	1702484..1703293	104.613	119.509	105.473	205.623
pstA	complement	1703310..1704194	101.427	85.5353	99.3109	189.813
pstC	complement	1704194..1705114	79.5531	76.9873	93.7314	184.722
EF_RS08450	complement	1705237..1706091	38.0034	57.2284	48.7201	24.8336
ftsX	complement	1706267..1707151	512.413	564.069	757.514	187.39
ftsE	complement	1707144..1707830	189.497	258.614	265.62	175.845
prfB	complement	1707936..1709037	183.915	177.04	158.193	203.68
secA	complement	1709114..1711651	329.185	330.786	332.744	214.054
raiA	complement	1711907..1712458	2509.22	1589.01	2067.65	589.067
EF_RS08480	complement	1712597..1713283	3.91564	5.16503	2.76349	3.09714
EF_RS08485	complement	1713273..1714589	3.38634	5.38858	2.28951	2.09715
EF_RS08490		1714861..1715577	9.08333	8.76914	8.09934	7.90175
EF_RS08495	complement	1715901..1716236	138	103.754	180.146	193.599
EF_RS08500	complement	1716357..1716644	14.0107	15.3469	19.3884	18.9874
EF_RS08505		1716786..1717448	54.1341	56.7124	60.6393	208.087
EF_RS08510		1717438..1717671	25.4121	21.5488	39.6121	113.028
EF_RS08515		1717735..1718520	81.4183	73.7364	91.2174	211.902
EF_RS08520		1718666..1719187	286.824	161.116	346.799	194.455
EF_RS08525	complement	1719227..1719961	59.9073	47.8538	61.2327	179.923
EF_RS08530	complement	1719982..1720311	24.2405	20.5621	24.366	15.9074
purD	complement	1720440..1721687	7.43076	5.63662	5.19014	7.76318
purH	complement	1721706..1723247	3.53495	3.99674	4.05573	3.89761
purN	complement	1723244..1723816	2.71797	2.71607	3.11839	2.90874
purM	complement	1723813..1724844	2.05787	1.20644	1.94786	1.09891
purF	complement	1724846..1726285	4.47358	2.89646	2.71438	1.09197
purL	complement	1726261..1728480	3.28443	2.21528	2.61587	4.90375
purQ	complement	1728477..1729151	3.14625	1.75229	1.32358	1.09742
purS	complement	1729152..1729403	0	0	0	0
EF_RS08575	complement	1729417..1730130	1.88379	1.22063	0.625644	0.873582
purK_1	complement	1730282..1731406	4.02721	2.32408	2.28318	0.983462
purE	complement	1731399..1731887	5.64589	1.27305	2.74055	2.98632
EF_RS08590	complement	1732060..1732926	179.467	111.796	139.887	215.19
EF_RS08595		1733076..1733951	56.4871	36.1717	56.4761	224.404
EF_RS08600	complement	1734049..1735689	11.9494	9.29421	9.66374	6.92467
EF_RS08605	complement	1735752..1736072	1.54372	0.775729	2.08743	2.90127
EF_RS08610	complement	1736206..1737225	392.264	167.593	322.66	220.756
EF_RS08615	complement	1737416..1737868	34.0671	26.2476	22.6806	154.643
EF_RS08620		1738047..1738658	79.9287	53.9112	50.7293	184.547
EF_RS08625	complement	1738705..1739349	78.4734	42.6597	64.4093	221.652
EF_RS08630	complement	1739470..1740624	154.391	116.689	129.952	207.95
EF_RS08635	complement	1740865..1744839	1203.26	12.5214	25.0045	22.8104
EF_RS08640	complement	1744989..1745396	242.909	5.05158	146.347	19.9711
EF_RS08645	complement	1745416..1746225	891.439	17.8365	318.588	18.8556
EF_RS08650	complement	1746212..1747111	448.341	15.4644	123.847	13.9793
EF_RS08655	complement	1747125..1747604	1221.22	13.372	209.395	14.4547
EF_RS08660	complement	1747601..1749415	517.45	16.0023	310.701	15.1866
EF_RS08665	complement	1749448..1750389	515.631	11.4988	108.892	19.9866
lacD_2	complement	1750405..1751400	314.215	11.3754	197.288	21.7688
EF_RS08675	complement	1751423..1752595	156.94	6.68694	105.332	11.4622
EF_RS08680	complement	1752607..1753338	108.51	6.29326	98.0859	17.2611
EF_RS08685	complement	1753724..1754626	2.50864	1.51667	2.8445	3.98642
EF_RS08690	complement	1754616..1755461	4.26753	2.42828	3.03615	3.87148
EF_RS08695	complement	1755962..1758022	47.2969	30.084	68.5995	208.448
EF_RS08700	complement	1758064..1759413	18.7727	14.3411	46.4082	16.0982
EF_RS08705	complement	1759834..1760688	118.73	96.9096	145.115	190.621
EF_RS08710		1761080..1761910	52.9014	44.5729	55.0996	204.728
sprE	complement	1762058..1762912	2539.11	1531.11	1697.76	169.719
gelE	complement	1762961..1764493	2101.93	1415.27	1328.33	1219.62
fsrC	complement	1764728..1766071	1100.94	703.673	805.34	596.258
EF_RS08730	complement	1766068..1766796	1997	965.721	1267.52	1201.01
fsrA	complement	1766885..1767616	27.4653	27.4692	17.0873	21.0987
EF_RS08740	complement	1768035..1769993	458.929	3.43198	281.048	12.1535
EF_RS08745	complement	1770075..1775702	115.72	0.840648	62.635	2.98779
adhP	complement	1776649..1777665	451.195	262.414	448.686	220.001
larC		1778222..1779160	1.96013	1.79	1.78398	1.90358
EF_RS08770		1779175..1779885	1.39391	0.700447	1.41364	1.62715
EF_RS08775	complement	1780089..1780958	4.31254	2.5044	2.05384	2.17489
EF_RS08780	complement	1780933..1781784	2.16028	1.38825	1.704	2.92865
EF_RS08785	complement	1781818..1782315	0.2843	0.500018	0.224252	0.836757
EF_RS08790	complement	1782330..1782761	0	0	0	1.29692
EF_RS08795		1783342..1783629	6.63663	2.81	10.4698	13.9078
lacB	complement	1783875..1784390	23.0481	40.8983	21.6429	23.0917
lacA	complement	1784416..1784844	9.57077	20.0252	6.76833	7.09189
EF_RS08810		1785067..1785561	11.4409	17.2294	16.6952	12.0919
EF_RS08815		1785563..1785865	0	0	0	2.87634
EF_RS08820		1785960..1787363	15.6809	20.13	12.8063	15.0913
EF_RS08825	complement	1787404..1788156	27.9214	24.3883	29.5137	27.0981
EF_RS08830	complement	1788492..1789337	49.4531	36.4242	40.658	231.516
yqeK_1	complement	1789573..1790151	11.0037	6.23597	7.13655	6.09175
EF_RS08840		1790375..1791280	1.25017	1.92391	2.71181	3.90248
EF_RS08845	complement	1791454..1791870	6.45095	8.65858	7.76654	6.09271
EF_RS08850	complement	1793028..1794206	35.8457	34.7958	34.1	32.0985
EF_RS08855	complement	1794309..1794620	0	0.997632	0	0.276677
EF_RS08860	complement	1794969..1795214	0	0.253058	1.36192	0
EF_RS08865	complement	1795208..1795609	0.880482	1.08399	0	0
EF_RS08870	complement	1796177..1798012	19.7026	15.1223	15.8757	15.0935
EF_RS08875	complement	1798184..1799446	9.64054	5.9147	6.98537	4.98645
EF_RS08880		1799584..1799808	10.3826	5.53353	10.9196	6.09375
EF_RS08885		1799805..1799969	0	0.754573	0	0
EF_RS08890	complement	1800063..1801355	31.3165	16.9472	19.0879	14.0972
EF_RS08895	complement	1801629..1801889	48.0075	27.6677	53.0575	180.761
EF_RS08900		1802494..1803656	139.086	84.1984	107.068	231.72
EF_RS08915	complement	1804204..1804599	61.1374	54.5493	50.7625	240.081
panC	complement	1804612..1805460	33.9362	24.197	21.9672	31.0927
panB	complement	1805475..1806302	103.707	74.432	64.6057	271.082
EF_RS08930	complement	1806314..1807174	174.962	137.808	130.874	224.992
EF_RS08940	complement	1808906..1810225	28.6381	26.41	25.7196	23.0982
EF_RS08945	complement	1810222..1810875	54.3378	40.8352	43.7147	244.834
EF_RS08960	complement	1812446..1813822	70.4823	71.6104	68.2068	255.926
EF_RS08965	complement	1813822..1814478	6.78815	5.49563	6.45927	4.98641
EF_RS08970	complement	1814488..1815765	7.97642	7.01434	5.59261	3.09875
EF_RS16655	complement	1815784..1816101	2.89396	2.5449	3.16068	2.01927
EF_RS16660	complement	1816196..1816369	0	0	0	0
EF_RS16665	complement	1816399..1816680	3.2634	1.10376	1.18806	2.98165
EF_RS08980	complement	1816673..1817158	4.66112	4.35509	2.75747	3.97472
EF_RS08985	complement	1817314..1817724	4.47825	4.54396	3.53238	4.90825
EF_RS08995		1818555..1819745	7.192	5.01781	6.56374	4.98742
EF_RS09000	complement	1819850..1820761	2.87199	1.70648	3.30624	2.90874
EF_RS09005	complement	1820780..1821784	1.47921	0.433598	1.77795	2.90742
EF_RS09010	complement	1821781..1823904	1.19984	1.02581	0.841261	0.816415
EF_RS09015	complement	1823909..1826356	0.925369	0.686606	1.04926	0.855247
EF_RS09020	complement	1826343..1826732	1.2706	1.59621	1.43176	1.98638
EF_RS09025		1826796..1827524	16.6052	10.4181	13.0214	14.9078
EF_RS09030	complement	1827531..1828358	13.6794	7.51839	13.083	14.9075
EF_RS09035	complement	1828432..1828935	0.983205	0.864614	0.886329	0.251746
EF_RS09040	complement	1828948..1829169	0	0	0	0
EF_RS09045		1829566..1830816	2.43325	1.29381	1.96395	1.98742
EF_RS09050	complement	1830948..1831082	0	0	0	0
EF_RS09055	complement	1831079..1832263	1.13504	1.99627	2.07334	3.90819
EF_RS16570	complement	1832612..1832779	4.63511	1.85275	3.98848	2.09185
EF_RS16795	complement	1833992..1834483	3.45321	2.65711	1.81589	2.09275
ltrA_1	complement	1834651..1835802	6.14503	4.80942	3.10215	3.09812
EF_RS09075	complement	1836459..1837475	3.06273	0.979386	1.42754	1.01476
EF_RS09080	complement	1837545..1837889	0	0.541324	0	0
EF_RS09085	complement	1837899..1838273	0	0	0	0
EF_RS09090	complement	1838286..1838600	0	0.395252	0	0
fss3_1	complement	1838713..1841940	1.35967	1.52352	1.66063	0
EF_RS09100	complement	1842020..1842682	27.1204	31.7364	26.6139	21.0982
rplS	complement	1843053..1843400	4855.88	6014.67	5415.07	5191.03
trmD	complement	1843544..1844284	75.7585	86.2794	63.7511	217.053
rimM	complement	1844274..1844798	125.266	154.386	119.761	162.028
EF_RS09120	complement	1844906..1846267	146.623	96.6235	112.005	217.807
EF_RS09125		1846464..1846838	24.5408	17.0986	16.3794	12.9625
EF_RS09130		1847069..1847668	214.496	152.414	213.118	215.64
EF_RS09135		1847769..1849571	57.5984	54.898	66.2136	239.465
EF_RS09140	complement	1849760..1850446	644.33	355.119	639.829	185.21
EF_RS09145	complement	1850439..1850924	461.742	326.248	432.003	176.501
murC	complement	1851122..1852459	690.448	659.697	675.907	228.125
EF_RS09155	complement	1852614..1853567	222.019	192.369	173.135	229.284
EF_RS09160	complement	1853685..1854644	75.3626	49.5424	68.7514	225.617
EF_RS09165		1854747..1855358	115.787	86.5632	103.101	193.891
EF_RS09170	complement	1855399..1856280	60.6778	41.9956	37.0992	226.119
yidD	complement	1856283..1856585	69.8562	45.1996	46.4401	160.423
EF_RS16575		1856763..1856915	16.194	1.22063	5.10942	65.409
yihA	complement	1856932..1857513	164.327	133.168	149.671	186.69
clpX	complement	1857611..1858864	812.4	727.219	792.429	242.836
EF_RS09190		1859056..1860084	153.621	107.928	105.925	237.581
EF_RS09195	complement	1860163..1860651	3.76392	6.61987	4.56758	1.18917
dcuC	complement	1860663..1862036	5.15216	4.16827	2.43837	2.49865
rihC	complement	1862053..1863006	30.7947	14.6821	20.603	17.0971
EF_RS09210		1863153..1865066	35.5433	25.2717	22.8723	21.0927
EF_RS09220	complement	1866995..1867840	50.6246	49.0071	55.8387	229.826
EF_RS09225	complement	1867833..1868360	8.17847	6.48461	5.71078	4.09749
EF_RS09230	complement	1868647..1869366	11.8968	12.1046	8.06559	3.90816
glpO	complement	1869374..1871203	11.7598	9.38886	6.5908	3.90781
glpK	complement	1871224..1872729	6.20476	4.21629	2.37296	5.90175
EF_RS09245	complement	1873006..1874472	31.8486	26.3522	30.1461	15.0988
EF_RS09250	complement	1874462..1875796	17.2867	12.2173	11.7115	6.09749
EF_RS09255		1875976..1876332	15.4669	6.10316	12.8257	11.0987
EF_RS16580		1876366..1876527	59.4293	28.4362	47.5663	97.0753
EF_RS09260	complement	1876769..1877209	194.875	216.259	202.336	186.406
EF_RS09265	complement	1877279..1877815	4.35027	4.05741	2.49558	2.09872
EF_RS09270	complement	1877885..1880590	337.839	310.019	281.505	246.993
EF_RS09275	complement	1880908..1881558	29.9039	17.4995	28.1338	16.0918
yeiL		1881647..1882312	34.4387	25.1439	25.8233	18.9034
EF_RS09285		1882384..1882779	76.3324	31.4405	68.5293	245.496
EF_RS09290		1882889..1884070	237.886	125.294	193.877	231.019
EF_RS09295	complement	1884251..1886086	48.8132	34.1099	42.5177	228.542
EF_RS16585		1886295..1886444	40.5867	19.0907	46.16	76.2483
EF_RS09300		1886595..1886945	51.8325	38.3091	43.5892	207.728
EF_RS09305	complement	1886956..1887306	47.7989	32.811	43.9074	126.266
EF_RS09310	complement	1887380..1888384	3.0993	4.21209	1.66683	1.98146
EF_RS09315	complement	1888378..1889454	1.51178	2.36986	1.24432	1.01746
EF_RS09320	complement	1889465..1890298	0.509286	0.821073	0.535623	0.981462
EF_RS09325	complement	1890279..1891070	0.715058	0.471608	0.564027	0.518746
EF_RS09330	complement	1891086..1891556	0	0	0	0
EF_RS09335	complement	1891568..1892032	0.761191	0.803255	0.240167	1.12467
EF_RS09340	complement	1892059..1894830	8.06994	7.43344	4.47193	4.89625
EF_RS16805	complement	1894974..1895189	401.803	139.779	164.414	148.922
EF_RS09345	complement	1895401..1896762	40.6969	24.7729	28.8623	23.0972
EF_RS09350	complement	1896779..1897603	43.6757	17.4306	21.6587	24.341
eno	complement	1897956..1899254	747.868	3599.13	5106.14	247.631
tpiA	complement	1899386..1900141	401.522	721.994	297.363	213.692
EF_RS09365	complement	1900190..1901383	671.385	1408.97	481.223	211.934
gap_2	complement	1901510..1902511	5737.72	9301.06	4604.52	4246.84
EF_RS09375	complement	1902551..1903588	637.867	396.843	369.246	244.474
EF_RS09380	complement	1904008..1904886	157.93	113.102	166.436	210.626
EF_RS09385	complement	1905029..1905598	768.017	610.072	615.597	204.416
EF_RS09390	complement	1905595..1906101	196.874	141.94	160.357	205.848
EF_RS09395	complement	1906085..1906921	397.172	347.11	352.778	210.947
aspS	complement	1907075..1908844	386.509	378.965	318.06	229.391
hisS	complement	1908862..1910163	127.608	221.397	296.581	221.256
EF_RS16810	complement	1910160..1910381	2.86989	1.68249	2.51526	1.09287
dtd	complement	1910521..1910967	187.825	148.041	165.892	196.697
EF_RS09420	complement	1910991..1913204	181.965	130.634	162.068	241.827
EF_RS09425	complement	1913419..1914171	94.5757	67.2952	53.3916	205.999
prmA	complement	1914173..1915120	124.705	90.883	75.2762	229.227
EF_RS09435	complement	1915136..1915621	64.0904	68.913	53.5408	176.501
EF_RS09440	complement	1915578..1916255	107.23	114.955	97.0177	181.343
EF_RS09445		1916384..1917661	143.022	101.269	118.668	235.479
ssrS		1917734..1917927	7249.58	6428.99	9547.27	9191.6
EF_RS09455		1917935..1918267	48.2567	42.0623	58.354	186.757
EF_RS09460		1918552..1919058	227.871	119.47	133.264	260.834
EF_RS09465	complement	1919170..1920357	447.924	394.002	319.992	239.479
EF_RS09480	complement	1921518..1921871	0	0	0	0
EF_RS09485	complement	1921871..1922305	1.16274	0.143109	1.28365	1.11174
EF_RS09490	complement	1922295..1922696	0.704385	0.929138	1.11122	1.97684
hemH	complement	1923422..1924363	103.03	71.1737	79.668	227.652
EF_RS09500	complement	1924393..1924466	0	0	0	0
EF_RS09505	complement	1925103..1925351	34.116	23.0008	17.4916	18.7308
EF_RS09510	complement	1925423..1925623	495.887	385.282	425.041	110.247
EF_RS09515	complement	1926460..1927701	5.12976	3.65895	3.86645	2.90672
EF_RS09520	complement	1927702..1927935	0.302524	0	0	0
EF_RS09525	complement	1927928..1928149	0	0	0	0
EF_RS09530	complement	1928184..1928339	0	0	0	0
EF_RS09535	complement	1928341..1928661	2.42585	0.775729	2.43533	0
EF_RS09540	complement	1928675..1929166	1.00719	1.26529	0.907947	1.14217
EF_RS09545	complement	1929166..1929453	0	0	0	0
EF_RS09550	complement	1929450..1930046	0	0.20855	0	0
EF_RS09560	complement	1930940..1933747	0.630259	0.598579	0.874966	0.251725
EF_RS09565	complement	1933729..1934463	1.44471	1.10106	1.67136	0.988276
EF_RS09570	complement	1934453..1937350	0.610686	0.257773	0.423896	0.132145
EF_RS09575	complement	1937598..1937948	0	0	0	0
EF_RS09580	complement	1938001..1938849	0.66705	0.806566	0.6577	0.265471
EF_RS09585	complement	1938850..1939224	0.755101	0	0.297806	0.785415
EF_RS09590	complement	1939227..1939625	0	0	0	0
EF_RS09595	complement	1939618..1939992	0.566326	0.498018	0.297806	0.826472
EF_RS09600	complement	1939989..1940333	0.615572	0.180441	0.323703	0.825482
EF_RS09605	complement	1940347..1940529	0	0	0	0
EF_RS09610	complement	1940558..1941445	0.159439	0.210312	0.377289	0.214795
EF_RS09615	complement	1941459..1942082	0	0.0997632	0	0
EF_RS09620	complement	1942301..1942621	0	0	0.347905	0
EF_RS09625	complement	1942678..1942908	10.113	5.92878	5.31797	4.98648
EF_RS09630	complement	1942909..1944813	8.43543	4.01944	4.16226	3.09729
EF_RS09635	complement	1944788..1946260	1.29759	0.929769	0.985612	0.927456
terL_2	complement	1946272..1947660	3.82239	4.9748	4.02007	3.90783
EF_RS09645	complement	1947653..1948114	0.91936	1.4822	1.20863	1.09248
EF_RS09650	complement	1948190..1948366	25.1967	7.73757	13.2499	117.119
EF_RS09655	complement	1948550..1949362	18.0242	8.80567	12.6375	16.0978
EF_RS09660	complement	1950515..1950760	31.9422	10.8815	19.9748	148.196
EF_RS09665	complement	1950785..1951708	146.331	117.228	133.795	233.634
EF_RS09670	complement	1951975..1952046	0	0	0	0
EF_RS09675	complement	1952426..1952842	2.20691	1.64215	4.01717	1.86275
EF_RS09685	complement	1954155..1955012	17.2439	9.79493	13.5367	12.0928
EF_RS09690	complement	1955012..1955212	0.352193	2.30971	2.11122	0.810575
EF_RS16815	complement	1955217..1955600	4.60877	0.972691	2.61744	2.98674
EF_RS16820	complement	1955639..1955857	0	0	0	0
EF_RS09700	complement	1955862..1956596	1.54102	1.86333	0.911652	1.54175
EF_RS09705	complement	1956589..1956906	0.890449	0	0.351187	1.98376
EF_RS09710	complement	1957102..1957440	2.92351	3.12179	4.28262	1.09715
EF_RS09715	complement	1957477..1957686	0.337099	0.296439	0.531797	0.894613
EF_RS09720		1957741..1957929	29.2152	3.95252	10.6359	83.2074
EF_RS09725	complement	1957955..1958677	6.36431	3.53021	5.5607	3.09827
EF_RS09730	complement	1958700..1959011	0	0	0	0
EF_RS09735	complement	1959023..1959214	0	0	0.581653	0
EF_RS09740		1959510..1959851	13.4544	11.8316	7.18393	8.21898
EF_RS09745		1959856..1960506	10.7654	13.1963	9.43511	6.09781
EF_RS09750		1960602..1961231	28.541	25.7902	26.5899	21.0929
EF_RS09755		1961337..1962485	13.924	12.0278	7.97002	7.09148
EF_RS09760	complement	1962426..1962956	17.8643	11.0202	11.1467	18.0973
EF_RS09765	complement	1962953..1963228	7.18167	0.902206	5.6648	5.09749
EF_RS09770	complement	1963228..1964274	3.85394	4.69716	4.1599	2.09786
tadA_1	complement	1964231..1965199	4.7486	4.36858	5.87776	3.90848
EF_RS09780	complement	1965440..1966768	249.605	202.917	297.47	246.882
rlmN	complement	1967059..1968132	304.387	403.422	376.833	244.932
EF_RS09790	complement	1968257..1970086	46.807	39.0182	55.1674	225.776
EF_RS09795	complement	1970076..1970825	34.829	31.3751	41.0973	33.0975
EF_RS09800	complement	1970943..1971644	179.094	132.663	147.153	214.856
EF_RS09805	complement	1971775..1974198	313.243	260.489	284.169	258.919
EF_RS09810	complement	1974512..1975723	366.862	307.717	266.386	241.815
EF_RS09815	complement	1975752..1976657	92.1217	62.9393	67.5488	224.863
EF_RS09820		1976779..1977759	243.041	197.481	180.323	240.462
cydC	complement	1977839..1979605	410.682	283.253	298.249	239.894
cydD	complement	1979602..1981335	266.18	183.526	187.417	237.864
cydB	complement	1981340..1982353	1300.2	744.632	896.834	1234.75
EF_RS09840	complement	1982350..1983768	964.729	674.991	693.36	238.78
EF_RS09845	complement	1984500..1985363	71.7739	73.7804	51.961	258.132
EF_RS09850	complement	1985448..1987697	51.4413	59.4025	38.8637	219.849
EF_RS09855	complement	1987660..1988025	115.47	58.5103	81.4696	169.918
EF_RS09860	complement	1988123..1988692	12.0468	6.44365	13.127	12.9874
EF_RS09865		1988825..1989340	16.0514	6.63541	10.8215	11.0944
EF_RS09870		1989357..1990595	54.5643	26.981	44.4366	256.161
mnmA	complement	1990775..1991899	874.407	497.022	851.429	222.391
EF_RS09880	complement	1992125..1992469	181.799	162.036	190.013	180.261
EF_RS09885	complement	1992537..1993682	254.81	244.12	197.726	204.593
EF_RS09890	complement	1993839..1994813	153.344	141.935	165.168	281.532
EF_RS09895		1995027..1995776	128.462	176.713	123.887	235.417
EF_RS09900		1995773..1996642	133.363	166.006	136.837	204.589
EF_RS09905		1996629..1997555	71.7835	111.342	61.5611	228.251
EF_RS09910	complement	1997610..1999148	78.4264	88.7468	70.388	229.915
EF_RS09915	complement	1999518..2000711	13.755	11.3138	13.001	19.9877
EF_RS09920	complement	2000726..2001559	2.80107	3.35893	0.803435	2.90279
EF_RS09925	complement	2001579..2002259	1.35136	1.18837	1.14793	1.09274
EF_RS09930	complement	2002278..2003348	2.04903	2.38314	1.04274	1.09827
EF_RS09935		2004680..2004752	0	0	0	0
EF_RS09940		2004910..2005158	595.609	282.76	634.633	206.697
EF_RS09945	complement	2005177..2006145	248.169	176.221	237.531	269.997
EF_RS09950	complement	2006276..2006349	0	0	0	0
EF_RS09955	complement	2006956..2007957	80.8936	73.9323	105.77	308.902
EF_RS09960	complement	2007929..2008207	5.0746	6.02441	11.2078	8.98742
EF_RS09965	complement	2008207..2008461	3.05372	9.52093	6.56926	6.09749
EF_RS09970	complement	2008474..2008893	10.113	10.0789	12.4972	3.09274
EF_RS09975	complement	2008881..2009741	16.115	14.3158	19.0669	4.09872
EF_RS09980	complement	2009728..2010216	12.4499	14.2582	16.9001	10.9095
EF_RS09985	complement	2010229..2010921	7.86564	8.26437	9.99134	7.09718
EF_RS09990	complement	2010918..2013494	13.8175	16.8615	20.7147	12.0985
EF_RS09995	complement	2013531..2014433	9.64259	14.8909	13.4804	8.09743
EF_RS10000	complement	2014448..2015563	9.51488	8.19989	10.5073	12.0929
EF_RS10005	complement	2015568..2020730	12.6143	16.6754	17.4989	16.0972
EF_RS10010	complement	2020731..2021036	2.77611	4.47565	3.28463	1.09271
EF_RS10015	complement	2021039..2021623	19.1195	39.6924	46.0073	21.0927
EF_RS10020	complement	2021650..2022984	34.7325	55.7705	63.0747	43.0982
EF_RS10025	complement	2023000..2023440	6.58145	10.7283	8.86329	7.90178
EF_RS10030	complement	2023453..2023842	7.26059	17.3987	10.595	12.0925
EF_RS10035	complement	2023843..2024058	3.93282	5.18769	4.65323	3.09282
EF_RS10040	complement	2024055..2024762	19.0975	28.2245	25.2378	26.0913
EF_RS10045	complement	2024782..2025960	40.8893	52.2729	67.158	51.0972
EF_RS10050	complement	2025964..2026995	17.4919	17.0108	21.7511	21.0917
EF_RS10055	complement	2026997..2027305	10.0802	11.6849	15.5409	12.9072
EF_RS10060	complement	2027302..2027481	3.14625	2.42092	4.34301	3.09128
EF_RS10065	complement	2027499..2027828	30.676	21.5053	44.671	21.0929
EF_RS10070	complement	2027848..2028429	10.4605	12.4077	15.5427	12.0927
EF_RS10075	complement	2028413..2028943	15.0647	19.3439	25.2378	15.0983
EF_RS10080	complement	2028940..2030220	18.6786	23.6179	26.4155	31.9127
[truncated: 1,124 more rows]
