# Supplementary material for: The NagY antiterminator in Enterococcus faecalis: a novel regulatory mechanism and its impact on cell metabolism
Source: Microbiol Spectr. 2025 Aug 29;13(10):e01137-25. doi: 10.1128/spectrum.01137-25 (PMC12502629; doi:10.1128/spectrum.01137-25)
Supplement: Table S5 — Genes selected after RIP-Seq assay. [file spectrum.01137-25-s0003.xlsx]

## Sheet: coIP RNA
Table S5: Genes selected after RIP-Seq assay corresponding to mRNAs with at least 5 reads co-precipitated with NagY-FLAG (from "raw data" sheet). The positions of interest (UTR or RAT position in the UTR) and reads location after co-IP are indicated, from the ATG of the identified open reading frame (accessible at https://bacteroides.helmholtz-hzi.de/enterococcus/, and in Innocenti et al., 2015 o…
old name	name	gene	strand	Product function	NagY-FLAG	NagY untagged	Gene Ontology (biological process)	presence of an UTR	reads location	comments	putative RAT in the intergenic region	p-value RAT	position RAT
EF0020	EF_RS00090		+	PTS system mannose EIIAB component	45	0	transport	UTR of 123 pb	UTR	ef0020 to ef0022 in operon	TTTTTTCATTTATTTTGTCAGAATCTGATTTA	0.002096	111 pb
EF0114	EF_RS00510		+	Glycosyl hydrolase, family 20	22	0	primary metabolic process	UTR of 109 pb and 40 pb	UTR-ORF		TTTTTATAGAAAATACTCATTTTTCCAGTTTC	0.001256	109 pb
EF0227	EF_RS01030	secY	+	Protein translocase subunit SecY	5	0	transport		ORF	RNaseIII target	/	/	/
EF0252	EF_RS01150		+	N-acetylmuramoyl-L-alanine amidase, family 4	24	0	primary metabolic process	UTR of 78 pb	UTR		TTTTATGAAACAGTATACTATTAAAAAAGGAG	5.69e-05	73 pb
EF0255	EF_RS01160	ldh1	-	L-lactate dehydrogenase 1	15	0	primary metabolic process	UTR of 60 pb	ORF		/	/	/
EF0270	EF_RS01370		+	PTS system beta-glucoside IIABC component	14	0	transport	ND	UTR		/	/	/
EF0277	EF_RS01400	ogt	+	Methylated-DNA--protein-cysteine S-methyltransferase	7	0	metabolic process	UTR of 89 pb	ORF		/	/	/
EF0284	EF_RS01435	fabZ_1	+	3-hydroxyacyl-[acyl-carrier-protein] dehydratase FabZ	6.5	0	lipid metabolic process	ND	ORF		/	/	/
EF0286	EF_RS01445		-	Fibronectin-binding protein, putative	42	0	unknown	UTR of 186 pb	UTR		/	/	/
EF0293	EF_RS01475	genR	-	Phosphosugar-binding transcriptional regulator	24	0	regulation of transcription	UTR of 111 pb	UTR	regulator encoding gene upstream genA-genB operon (ef0291-ef0292)	TTACATTTTTTTCAAGAAAAATAAGAATTGGT	0.000848	57 pb
EF0394	EF_RS01960	salB	+	Secreted antigen	19	0	signaling	UTR of 63 pb	UTR-ORF		TAAGAAAAGATTAAGATATTTTAAATAAACTT	0.00515	58 pb
EF0443	EF_RS02180		+	LysM domain protein	22	0	unknown	UTR of 92 pb	UTR		/	/	/
EF0455	EF_RS02240		+	PTS system mannose/fructose IIC component	15	0	transport	ND	UTR-ORF	ef0455 and ef0456 in operon	/	/	/
EF0456	EF_RS02245		+	PTS system mannose/fructose IID component	5	0	transport	ND	ORF	ef0455 and ef0456 in operon	/	/	/
EF0465	EF_RS02290		+	Transcriptional regulator	23	0	regulation of transcription	UTR of 105 pb	UTR	TSS 42 pb before AUG on RNA, regulator encoding gene upstream nagB (ef0466)	AAGCAAACTATGAGAAAATAAAGGGCATGAAT	0.00052	35 pb
EF0551	EF_RS02695		+	Glycosyl hydrolase, family 31	28	0	primary metabolic process	UTR of 230 pb	UTR		/	/	/
EF0693	EF_RS03335	fruK-1	+	1-phosphofructokinase or D-tagatose-1-phosphate kinase	15	0	primary metabolic process	UTR of 23 pb	UTR	ef0693 to ef0696 in operon	/	/	/
EF0694	EF_RS03340		+	PTS system fructose IIBC components	6	0	transport	no	UTR	ef0693 to ef0696 in operon	/	/	/
EF0815	EF_RS03885		+	PTS system mannose IIAB component	29	0	transport	UTR of 115 pb	UTR	ef0815 to ef0817 in operon	TTAAGTAGGGTCACCTACATCTAGGGAGGGAA	0.00052	24 pb
EF0818	EF_RS03900		+	Polysaccharide lyase, family 8	16	0	primary metabolic process	UTR of 95 pb	UTR		TATTTTTCTTCACTCTTTTTCTCTAATTCGGA	0.00214	70 pb
EF0834	EF_RS03975		+	Permease IIC cellobiose component	16	0	transport	UTR of 124 pb	UTR		TATAATGTTACTATGTTATTATAAATGCGAAA	0.000235	39 pb
EF0903	EF_RS04285	mvaD	-	diphosphomevalonate decarboxylase	5	0	lipid metabolic process	no	ORF	ef0903 and ef0904 in operon	/	/	/
EF0904	EF_RS04290	mvk	-	Mevalonate kinase	8	0	lipid metabolic process	UTR of 147 pb	UTR -ORF	ef0903 and ef0904 in operon	/	/	/
EF1232	EF_RS05950		+	ABC transporter sugar permease protein	19	0	transport	UTR of 162 pb	UTR-ORF		TTTGAAGTGAATGTATAATCTGTTTGTAGAAA	0.000848	30 pb
EF1316	EF_RS06340		+	Transcriptional regulator, Cro/CI family	18	0	regulation of transcription	UTR of 76 pb	UTR-ORF	regulator encoding gene upstream of nag_A1 (ef1317)	GATAATGTTCTTGCAGTATATTATGCAATAAA	0.000848	89 pb
EF1317	EF_RS06345	nagA_1	+	N-acetylglucosamine-6-phosphate deacetylase	11	0	primary metabolic process	UTR of 97 pb and 27 pb	UTR		TTAAAAGGTCTACACCATTTCTTGACTTTTGT	0.00625	83 pb
EF1347	EF_RS06505		+	Glycosyl hydrolase, family 13	23	0	primary metabolic process	UTR of 157 pb	UTR		TTTTAAATAAAAAAATAAAAAAGGGTATACAA	0.000237	75 pb
EF1356	EF_RS06545	lpdA_1	+	dihydrolipoyl dehydrogenase	5.5	0	unknown	ND	ORF		TATTAGCTGATCCAGAATTACTATTAATGGAA	0.000228	13 pb
EF1358	EF_RS06555	gldA	+	Glycerol dehydrogenase	15	0	primary metabolic process	UTR of 68 pb	UTR-ORF	ef1358 to ef1361 in operon	TTAGATGAAAGCGTTTTATACTATGGATGTAA	5.69e-05	23 pb
EF1515	EF_RS07320	nagY	+	Transcription antiterminator, bglG family	92	0	regulation of transcription	UTR of 172 pb	UTR	ef1515 and ef1516 (nagE) in operon	TTTCATGTGACTAGATAATACTAGGCATGGAA	0	121 pb
EF1518	EF_RS07330		+	CwlT-like lysozyme domain-containing protein	22	0	cell wall organisation or biogenesis	UTR of 122 pb	UTR	TSS 17 pb before AUG on RNA	GTTACTTTTATTAAATAAAACTAAAGAAGTAA	5.81e-05	73 pb
EF1741	EF_RS08365	ccpA	-	Catabolite control protein A	7	0	regulation of transcription	UTR of 163 pb	UTR	TSS 64 pb before AUG on RNA	/	/	/
EF1749	EF_RS08400	hprK	-	HPr kinase/phosphorylase	6	0	primary metabolic process	UTR of 30 pb	ORF		TTTTAAATGATAAAATATAACAAGTAGCAGAA	0.000228	16 pb
EF1804	EF_RS08745		-	PTS system mannose/fructose IIB component	21	0	transport	no	ORF	ef1805 to ef1801 in operon	/	/	/
EF1805	EF_RS08660		-	Glycosyl hydrolase, family 35	23	0	primary metabolic process	UTR of 55 pb	UTR	ef1805 to ef1801 in operon	TTTCTTTATTTAGCAATATCCAGCAATTGAAA	0.00502	53 pb
EF1807	EF_RS08670	lacD_2	-	Tagatose 1,6-diphosphate aldolase 2	9	0	primary metabolic process	no	ORF	ef1809 to ef1806 in operon	/	/	/
EF1808	EF_RS08675	agaS	-	AgaS protein	18	0	transport	no	ORF	ef1809 to ef1806 in operon	/	/	/
EF1809	EF_RS08680		-	Transcriptional regulator, GntR family	8	0	regulation of transcription	UTR of 98 pb and 36 pb	UTR-ORF	ef1809 to ef1806 in operon	TTTTTATTGACAAAATAAAAAAAACCACCGTA	0.000228	76 pb
EF1908	EF_RS09150	murC	-	UDP-N-acetylmuramate--L-alanine ligase	11	0	cell wall organisation or biogenesis	UTR of 61 pb	UTR		/	/	/
EF1961	EF_RS09355	eno	-	Enolase	5	0	primary metabolic process	UTR of 47 pb	ORF	RNaseIII target	/	/	/
EF2183	EF_RS10430		-	Permease polysaccharide protein	19	0	transport	UTR of 75 pb	UTR		TTTTAGATAAAAATAGTTTATTACGGAAGGAA	0.000235	7 pb
EF2223	EF_RS10635		-	ABC transporter sugar permease protein	16	0	transport	UTR of 232 pb	UTR	ef2223 to ef2218 in operon	TTTAGCCAATTGTTTTTAAGGTTCTTAAAGAG	0.00426	197 pb
EF2224	EF_RS10640		-	Cell wall surface anchor family protein	21	0	cell wall organisation or biogenesis	UTR of 173 pb	UTR		GTTGTTGTAGCTAAATAAAGAAAGAATTGAAG	0.000806	107 pb
EF2435	EF_RS11570		-	PTS system glucose/maltose/N-acetylglucosamine IIBC components	16	0	transport	ND	UTR-ORF		AATGATTTTAACTGATAGTACTAAAGAAGAAG	0.000848	75 pb
EF2436	EF_RS11575	murQ_2	-	N-acetylmuramic acid 6-phosphate etherase 2	8	0	metabolic process	no	ORF	ef2437 to ef2435 in operon	/	/	12 pb
EF2438	EF_RS11585		-	PTS system glucose IIA component	9	0	transport	UTR of 28 pb	UTR-ORF		/	/	/
EF2598	EF_RS12335	bglF	-	PTS system beta-glucoside-specific IIABC component	9	0	transport	UTR of 139 pb	UTR-ORF		TTTTTTGATATTAAAAATTAATGGAAATGAGG	0.000848	18 pb
EF2599	EF_RS12340		-	Transcriptional antiterminator, bglG family	11	0	regulation of transcription	UTR of 166 pb	UTR	regulator encoding gene upstream of ef2598	GTAAATAAGGATTGTTACTGCTTTGCAGGCAA	0.00052	76 pb
EF2631	EF_RS12480		-	Glyoxalase	26	0	unknown	UTR of 167 pb	UTR	ef2631 to ef2628 in operon	TAGAATATAAATAAAAATTATTATATTTTGAA	0.000857	30 pb
EF2863	EF_RS13555		+	Endo-beta-N-acetylglucosaminidase glycosyl hydrolase, family 18	23	0	primary metabolic process	UTR of 83 pb	UTR-ORF		CTTCTTGTGTTTAAATTATAAAAATGATAACA	0.000235	51 pb
EF3023	EF_RS14340	hylA	-	Polysaccharide lyase, family 8	32	0	primary metabolic process	UTR of 201 pb	UTR		TTTCATGTGACTAGGGAAAACTAGGCATGAAA	1.67e-13	153 pb
EF3044	EF_RS14425	nagA_2	-	N-acetylglucosamine-6-phosphate deacetylase	6	0	metabolic process	ND	UTR-ORF		/	/	/
EF3097	EF_RS14675	rnc	-	Ribonuclease 3	13	0	primary metabolic process	UTR of 31 pb	ORF	RNaseIII target	TTTATTTTTTCTAAAAAATAATGAGAACACAG	0.000856	96 pb
Ef5SA	EF_RS01235	rrf_1	+	rRNA operon A	8	2	ribosome biogenesis	ND	ORF	RNaseIII target	/	/	/
Ef5SB	EF_RS05030	rrf_2	+	rRNA operon B	6	1	ribosome biogenesis	ND	ORF	RNaseIII target	/	/	/
Ef5SC	EF_RS13695	rrf_3	-	rRNA operon C	12	2	ribosome biogenesis	ND	ORF	RNaseIII target	/	/	/
ssrA	EF_RS05305	ssrA	-	transfer-messenger RNA	5	1	translation	ND	ORF	RNaseIII target	TATCCTACTCTTTGAAAAAACAAGGAATTTAT	0.000694	41 pb

## Sheet: raw data
Reads corresponding to mRNAs co-precipitated with NagY-FLAG. Co-immunoprecipitation (coIP) was performed with flag tagged NagY in WT strain and control experiment was carried out with untagged NagY. Total RNAs were prepared from exponential growth phase followed by 1 h in the presence of N-acetylglucosamine. The overlap between a mapping site and a genomic position was at least 10 nucleotides len…
Name	NagYFLAG	NagY	Comments
dnaA	2	0
dnaN	0	0
yaaA	0	0
recF	0	0
gyrB	0	0
gyrA	0	1
rpsF	0	0
ssb_1	1	0
rpsR	0	0
EF_RS00050	0	0
rplI	0	0
dnaB	0	0
EF_RS00065	0	1
EF_RS00070	0	0
EF_RS00075	0	0
EF_RS00080	0	0
EF_RS00080	0	1
EF_RS00085	0	0
EF_RS00090	45	0
EF_RS00095	2	1
EF_RS00100	1	0
EF_RS00105	0	0
EF_RS00110	0	0
EF_RS00115	0	0
EF_RS00120	0	0
malX	2	0
EF_RS00130	0.5	0
EF_RS00135	0	0
mprF_1	0	0
EF_RS00145	0	0
EF_RS00150	0	0
EF_RS00155	0	0
EF_RS00160	0	0
EF_RS00165	0	0
proB	0	0
EF_RS00175	0	0
radA	0	0
EF_RS00185	0	0
ispF	0	1
gltX	0	0
cysE	0	0
cysS	0	0
EF_RS00210	0	1
rlmB	1	0
EF_RS00220	0	0
EF_RS00225	0	0
EF_RS00230	0	0
ispE	0	0
EF_RS00240	0	0
EF_RS00245	0	0.5
EF_RS00250	0	0
EF_RS00255	1	0
EF_RS00260	3	0
EF_RS00265	0	0
purR	0	0
glmU	0	0
EF_RS00280	1	1
EF_RS00285	3	1
EF_RS00290	0	0
EF_RS00295	0	0
ruvA	0	0
ruvB	0	0
EF_RS00310	0	1
EF_RS00315	0	0
ygjK	1	0
EF_RS00325	0	0
EF_RS00330	0	0
EF_RS00335	0	0
amaP_1	0	0
EF_RS00345	0	1
EF_RS00350	0	0
EF_RS00355	0	0
EF_RS00360	0	0
EF_RS00365	1	0
EF_RS00370	0	0
EF_RS16710	0	0
EF_RS00375	0	0
EF_RS00380	0	0
fss1	0	0
EF_RS00390	0	0
EF_RS00395	0	0
EF_RS00400	0	1
EF_RS00405	0	0
EF_RS00410	0	0
EF_RS00415	0	0
EF_RS00420	1	0
EF_RS00425	1	1
sdaAB_1	0	0
sdaAA_1	0	0
serS_1	0	0
EF_RS00445	0	0
EF_RS00450	0	0
EF_RS00455	0	0
arcA	2	1
argF	0	0
arcC_1	4	1
EF_RS00475	1	0
EF_RS00480	0	0
EF_RS00485	0	0
EF_RS00490	0	0
EF_RS00495	0	0
EF_RS00500	0	0
EF_RS00505	0	1
EF_RS00510	22	2
EF_RS00515	1	0
EF_RS00520	0	0
EF_RS00525	0	0
EF_RS00530	0	0
EF_RS00535	0	0
EF_RS00540	0	0
EF_RS00545	0	0
EF_RS00550	1	0
EF_RS00555	0	0
EF_RS00560	0	0
EF_RS00565	0	1.5
EF_RS00570	0	1
EF_RS00575	1	0
EF_RS00580	0	0
EF_RS00585	0	0
EF_RS00590	0	0
EF_RS00595	0	0
EF_RS00600	0	0
EF_RS00605	0	0
EF_RS00610	1	0
EF_RS00615	1	0
EF_RS00620	0	0
EF_RS00625	0	0
EF_RS00630	0	0
EF_RS00635	0	0
EF_RS00640	2	0
EF_RS00645	0	0
EF_RS00650	1	0
EF_RS00655	0.5	0
EF_RS00660	0	0
sea1	0	0
EF_RS00670	0	0
EF_RS00675	0	0
EF_RS00680	0.2	0
EF_RS00685	0	0
EF_RS00690	0	0
EF_RS00695	0	0
EF_RS00700	0	0
EF_RS00705	1	0
EF_RS00710	0	0
EF_RS00715	0	0
EF_RS00720	0	0
EF_RS00725	1	0
EF_RS00730	0	0
EF_RS00735	0	1
EF_RS00740	1	0
EF_RS00745	0	0
EF_RS00750	0	0
EF_RS00755	1	0
EF_RS00760	0	0
guaA	2	0
coaA	1	0
EF_RS00775	1	0
EF_RS00780	1	0
add	0	0
EF_RS00790	0	0.5
EF_RS00795	0	0
deoC	0	0
EF_RS00805	0	0
EF_RS00810	0	0
EF_RS00815	0	1
EF_RS00820	0	0
EF_RS00825	0	1
EF_RS00830	0	0
EF_RS16715	0	0
EF_RS16720	0	0
deoB	0	1.25
EF_RS00845	0	0
deoD	0	0
EF_RS00855	0	0
EF_RS00860	0	0
EF_RS00865	0	0
EF_RS00870	0	0
EF_RS00875	0	0
gpmA	0	0
EF_RS00885	0	0
rpiA	0	0
rpsL	0	1
rpsG	0	0
fusA	0	0
tuf	0	0
thiD_1	0	0
EF_RS00920	1	0
rpsJ	0	0
rplC	0.75	0
rplD	0	0
EF_RS00940	0	0
rplB	0	0
rpsS	1	0
rplV	1	0
rpsC	0	0
rplP	0	0
rpmC	0	0
rpsQ	0	0
rplN	0	0
rplX	1	0
rplE	0	0
EF_RS00995	0	0
rpsH	1	0
rplF	1	0
rplR	0	0
rpsE	0	0
rpmD	2	0
rplO	0	0
secY	5	0
EF_RS01035	0	0
infA	0	0
rpmJ	0	0
rpsM	3	0
rpsK	0	0
EF_RS01060	1	0
rplQ	0	0
EF_RS01070	0	0
EF_RS01075	0	0
EF_RS01080	0	0
EF_RS01085	1	0
EF_RS01090	1	0
truA_1	0	0
EF_RS01100	0	0
brnQ	0	0
EF_RS01110	0	0
EF_RS01115	2	0
EF_RS01120	0	1
EF_RS01125	0	0
EF_RS01130	0	0
EF_RS01135	0	0
EF_RS01140	2	0
EF_RS01145	1	0
EF_RS01150	24	0
EF_RS01155	2	0
EF_RS01160	15	0
pth	0	0
mfd	0	0
EF_RS01175	1	0
EF_RS01180	0	0
EF_RS01185	0	0
EF_RS01190	0	0
tilS	0	0
hpt	0	0
ftsH	0	0
hslO	1	0
dusB	1	0
lysS	1	0
EF_RS01225	6	2
EF_RS01230	10	3
rrf_1	8	2
EF_RS01240	1	1
EF_RS01245	0	1
EF_RS01250	0	0
EF_RS01255	1	0
EF_RS01260	0	0
EF_RS01265	0	0
EF_RS01270	0	1
EF_RS01275	0	0
EF_RS01280	1	0
EF_RS01285	1	0
EF_RS01290	0	0
EF_RS01295	0.333333	0
EF_RS01300	1	0
EF_RS01305	0	0
EF_RS01310	0	0
EF_RS01315	1	0
EF_RS01320	0	0
EF_RS01325	1	0
EF_RS01330	1	0
EF_RS01335	1.5	0
EF_RS01340	1.5	0
EF_RS01345	0	1
EF_RS01350	0	0
EF_RS01355	1	1
EF_RS01360	1	1
EF_RS01370	14	2
EF_RS01375	2	0
EF_RS01380	2	0
EF_RS01385	1	0
EF_RS01390	1	1
EF_RS01395	0	0
EF_RS01400	7	0
EF_RS01405	2	0
EF_RS01410	1	0
EF_RS01415	0	0
EF_RS01420	1	0
fabI	0	0
fabF_1	2	0
fabZ_1	6.5	0
EF_RS01440	1.5	0
EF_RS01445	42	0
efp	0	0
EF_RS16520	1	0
EF_RS01455	0	0
EF_RS01460	0	0
genA	1	0
genB	1	0
genR	24	0
EF_RS01480	0	0
EF_RS01485	1	0
EF_RS01490	0	1
EF_RS01495	1	0
EF_RS01500	0	0
EF_RS01505	0	0
EF_RS01510	0	0
EF_RS01515	0	0
EF_RS01520	0	0
EF_RS01525	0	0
EF_RS01530	0	0
EF_RS01535	0	0
EF_RS01540	0	0
EF_RS01545	0	0
EF_RS01550	0	0
EF_RS01555	0	0
EF_RS01565	0	0
EF_RS01570	0	0
EF_RS01575	0	0
EF_RS01580	0	0
EF_RS01585	0	0
EF_RS01590	0	0
EF_RS01595	0	0
EF_RS01600	0	0
EF_RS01605	0	0
EF_RS01610	1	1
EF_RS01615	0.5	0
EF_RS01620	0	0
EF_RS01625	0	0
EF_RS01630	0	0
EF_RS01635	0	0
EF_RS01640	0	0
EF_RS01645	0	0
EF_RS01650	0	0
EF_RS01655	0	0
EF_RS01660	0	0
EF_RS01665	0	0
EF_RS01670	0	0
EF_RS01675	0	0
EF_RS01680	0	0
EF_RS01685	0	1
EF_RS01690	0	0
EF_RS01695	0	0
EF_RS01700	0	0
EF_RS01705	0	0
EF_RS01710	0	0
EF_RS01715	0	0
EF_RS01720	0	1
EF_RS01725	0	0
EF_RS01730	0	0
EF_RS01735	0	0
EF_RS01740	0	0
EF_RS01745	0	0
EF_RS01750	0	0
EF_RS01755	0	0
EF_RS01760	0	0
EF_RS01765	0	0
EF_RS01770	0	0
EF_RS01775	0	0
EF_RS01780	1	0
EF_RS01785	0.5	0
EF_RS01790	0	0
EF_RS01795	0	0
EF_RS01800	1	0
EF_RS01805	0	0
EF_RS01810	0	0
EF_RS01815	0	0
EF_RS01820	0	0
EF_RS01825	1	0
EF_RS01830	0	0
EF_RS01835	1	0
EF_RS01840	0	0
EF_RS01845	0	0
ezrA	0	0
EF_RS01855	1	0
EF_RS01860	1	0
EF_RS01865	1.33333	0
EF_RS01870	0	0
EF_RS01875	0	0
EF_RS01880	0	0
EF_RS01885	1	0
EF_RS01890	0	0
EF_RS01895	0	0
EF_RS01900	0	0
EF_RS01905	0	0
EF_RS01910	0	0
fdrA_1	1	0
EF_RS01920	1	0
EF_RS01925	0	0
arcC_2	2	0
EF_RS01935	0	0
allD	3	2
EF_RS01945	0	0
EF_RS01950	0	1
EF_RS01955	0	1
EF_RS01960	19	1
EF_RS01965	0	0
EF_RS01970	0	0
EF_RS01975	0	0
EF_RS01980	0.5	0
EF_RS01985	1	0
pcp	0	0
nhaC_1	0	0
EF_RS02000	0	0
EF_RS02005	0	0
EF_RS02010	1	0
EF_RS02015	0	0
EF_RS02020	0	0
EF_RS02025	0	0
EF_RS02030	1	0
EF_RS02035	0	0
EF_RS02040	1	0.5
EF_RS02045	0	0
EF_RS02050	0	0
EF_RS02055	2	0
EF_RS02060	0.5	0
EF_RS02065	0	0
EF_RS02070	1	0
EF_RS02075	0	0
EF_RS02080	0	0
EF_RS02085	0	0
EF_RS02090	0	0
EF_RS02095	1	0
EF_RS02100	0	0
kduI_1	0	0
EF_RS02110	0	0
EF_RS02115	0	0
EF_RS02120	0	1
EF_RS02125	0	0
EF_RS02130	0	0
EF_RS02135	0	0
rhaB	0	0
rhaA	0	1
rhaD	1	0
rhaM	0	0
EF_RS02160	0	0
EF_RS02165	0	0
EF_RS02170	0	0
EF_RS02175	0	0
EF_RS02180	22	1
EF_RS02185	0	0
menB	0	0
EF_RS02195	1	0
EF_RS02200	1	0
menD	1	1
menH	1	0
menC	1	0
EF_RS02220	0	0
EF_RS02225	0	0
EF_RS02230	1	0
EF_RS02235	1	3
EF_RS02240	15	0
EF_RS02245	5	0
EF_RS02250	4	0
EF_RS02255	1	0
murQ_1	0	0
EF_RS02265	0	0
EF_RS02270	1	0
EF_RS02275	0	0
EF_RS02280	4	0
dapF	0	0
EF_RS02290	23	0
nagB	2	0
EF_RS02300	0	0
EF_RS02305	0	0
EF_RS02310	0.2	0
nrdF	1	1
nrdE	1	0
nrdI_1	1	0
EF_RS02330	0	0
EF_RS02335	0	0
feoB	1	0
EF_RS02345	0	0
EF_RS02350	0	0
EF_RS02355	0	0
EF_RS02360	1	0
EF_RS02365	1	0
EF_RS02370	0	0
EF_RS02375	0	0
prgU	0	0.5
EF_RS02385	0	0
EF_RS02390	0	0
EF_RS02395	0	1
EF_RS02400	0	0
EF_RS02405	0	0
EF_RS02410	0	0
EF_RS02415	0	0
EF_RS02420	1	0
EF_RS02425	0	0
EF_RS02430	0	0
EF_RS02435	1	0
EF_RS02440	1	0
ssb_2	0	0
EF_RS02450	0	0
EF_RS02455	1	0
EF_RS02460	0	0
EF_RS02465	0	0
EF_RS02470	0	0
EF_RS02475	0	0
EF_RS02480	0	0
EF_RS02485	0	0
EF_RS02490	0	0
EF_RS02495	1	0
EF_RS02500	0	0
EF_RS02505	0	0
EF_RS02510	1	0
EF_RS02515	0	0
EF_RS02525	0	0
EF_RS02530	1	0
EF_RS02535	0	1
EF_RS02540	0	0
bsh	1	0
EF_RS02555	0	1
EF_RS02560	0	0
cylR2	3	0
cylL-L	2	0
cylL-S	0	0
EF_RS02580	0	1
EF_RS02585	0	0
EF_RS02590	1	0
EF_RS02595	1	0
EF_RS02600	1	0
EF_RS02605	0	0
EF_RS02610	0	0
EF_RS02620	0	0
EF_RS02625	0	0
EF_RS02630	0	0
EF_RS02635	0	0
EF_RS02640	0	0
EF_RS02645	0	0
EF_RS02650	1	0
rpmF_1	0	0
EF_RS02660	0	2
EF_RS02665	0	1
EF_RS02670	0	1
EF_RS02675	0	0
EF_RS02680	0	0
EF_RS02685	0	0
EF_RS02690	1	0
EF_RS02695	28	3
EF_RS02700	2	0
EF_RS02705	2	0
EF_RS02710	1	0
EF_RS02715	1	0
xylA	3	0
xylB	1	0
EF_RS02730	0	0
EF_RS02735	1	0
EF_RS02740	0	0
kdpA	0	0
kdpB	0	0
EF_RS02755	2	0
EF_RS02760	0	0
EF_RS02765	1	0
EF_RS02770	1	0
EF_RS02775	1	0
EF_RS02780	0	0
EF_RS02785	1	0
EF_RS16730	1	1
EF_RS02795	1	0
EF_RS02800	1	0
EF_RS02805	1	0
EF_RS02810	0	0
EF_RS02815	0	0
EF_RS02820	0	0
EF_RS02825	0	0
EF_RS02830	0	0
EF_RS02835	0	0
EF_RS02840	2	0
rpsN_1	0.5	0
rpmF_2	0	0
EF_RS02855	1	0
rpmG_1	0	0
EF_RS02870	0	0
EF_RS02875	1	1
EF_RS02895	0	0
EF_RS02900	0	0
EF_RS16740	0	1
EF_RS02910	0	0
EF_RS02915	0	1
EF_RS02920	0	1
EF_RS02930	0	0
EF_RS02935	2	0
EF_RS02940	0	0
amaP_2	0	0
EF_RS02950	0	0
EF_RS02955	0	0
EF_RS02960	0	0
EF_RS02965	0	1
EF_RS16750	0	0
EF_RS16755	0	0
tnpA	1	0
EF_RS02985	0	0
EF_RS02990	0	0
EF_RS02995	0	0
EF_RS03000	0	0
EF_RS16765	1	1
EF_RS16770	0	0
EF_RS03020	2	0
EF_RS03025	2	0
EF_RS03030	1	0
EF_RS03035	0	0
EF_RS03040	0	0
cls_1	0	0
tyrS_1	0	0
tdc	0	3
tyrP	1	1
nhaC_2	1	0
EF_RS03070	0	0
EF_RS03075	1	0
EF_RS03080	0	0
EF_RS03085	2	0
EF_RS03090	0	0
EF_RS03095	0	0
EF_RS03100	0	0
EF_RS03105	0	0
EF_RS03110	0	0
EF_RS03115	0	0
EF_RS03120	0	0
EF_RS03125	0	0
EF_RS03135	0	0
EF_RS03140	0	0
EF_RS03145	0	0
EF_RS03150	0	0
EF_RS03155	0	0
EF_RS03160	1	0
EF_RS03165	0	0
EF_RS03170	0	0
EF_RS03175	0	0
EF_RS03180	1	0
EF_RS03185	0	0
EF_RS03190	1	0
EF_RS03195	0	0
EF_RS16535	0	0
EF_RS03200	0	0
EF_RS03205	0	0
EF_RS03210	0	0
EF_RS03215	0	0
EF_RS03220	0	0
pepV	0	0
EF_RS03230	0	0
EF_RS03235	0	0
EF_RS03240	1	0
EF_RS03245	0	0
argR	0	0
EF_RS03255	1	0
EF_RS03260	0	0
EF_RS03265	0	0
EF_RS03270	1	0
EF_RS03275	0	0
EF_RS03280	0	0
EF_RS03285	0	0
EF_RS03290	2	0
EF_RS03295	0	0
EF_RS03300	0	0
EF_RS03305	0	0
EF_RS03310	0	0
EF_RS03315	2	0.5
EF_RS03320	0	0
trmB	0	0
EF_RS03330	0	0
pfkB_1	15	0
EF_RS03340	6	0
EF_RS03345	2	2
lacD_1	1	0
bph	1	0
EF_RS03360	0	1
EF_RS03365	0	0
EF_RS03370	0.5	0
EF_RS03375	0	0
EF_RS03380	0	0
EF_RS03385	0	0
EF_RS03390	0	1
EF_RS03395	0	1
EF_RS03400	0	0
EF_RS03405	0	1
EF_RS03410	2	0
ptsP	0	0
EF_RS03420	1	0
EF_RS03425	0.5	0
EF_RS03430	0	0
tig	0	0
EF_RS03440	1	0
EF_RS03445	0	1
pfkB_2	0	0
EF_RS03455	0	0
EF_RS03460	2	0
pcrA	0	0
ligA	0	0
EF_RS16775	0	0
gatC	0	0
gatA	0	0
gatB	0	0
EF_RS03490	0	0
rlmD_1	0	0
EF_RS03500	0	0
EF_RS16675	0	0
ptcA	0	0
EF_RS03515	0	0
aguA	0	0
arcC_3	0	0
EF_RS03530	1	0
pnuC	0	0
EF_RS03540	0	1
EF_RS03545	0	1
EF_RS03550	0	0
EF_RS03555	0	1
EF_RS03560	0	0
EF_RS03565	1	0
EF_RS03570	1	0
EF_RS03575	0	0
EF_RS03580	0	1
EF_RS03585	0	0
EF_RS03590	0	0
EF_RS03595	0	0
EF_RS03600	0	0
EF_RS03605	1	2
EF_RS03610	0	0
EF_RS03615	0	0
EF_RS03620	0	0
EF_RS03625	1	0
EF_RS03630	0	0
EF_RS03635	0	1
EF_RS03640	0	0
uvrB	0	0
uvrA	0	1
rapZ	0	0
EF_RS03665	1	0
whiA	0	0
EF_RS03675	1	0
EF_RS03680	0	0
clpP	3	0
EF_RS03690	0	0
EF_RS03695	0	0
EF_RS03700	0	0
EF_RS03705	0	0
EF_RS03710	0	0
EF_RS03715	0	0
EF_RS03720	0	0
EF_RS03725	0	0
EF_RS03730	0	0
rpoN	1	0
EF_RS03740	0	0
metK	1	0
EF_RS03750	0	0
EF_RS03755	0	0
EF_RS03760	0	0
erfC	0	0
erfD	0	1
EF_RS03775	0	0
EF_RS03780	0	0
EF_RS03785	0	0
EF_RS03790	0	0
EF_RS03795	0	0
EF_RS03800	0	0
EF_RS03805	0	1
EF_RS03810	0	0
EF_RS03815	0	0
leuS	0	0
EF_RS03825	0	0
EF_RS03830	0	0.25
EF_RS03835	0	1
EF_RS03840	1	0
EF_RS03845	0	0
EF_RS03850	1	1
EF_RS03855	0	0
EF_RS03860	0	0
EF_RS03865	1	0
EF_RS03870	2	0
EF_RS03875	0	0
EF_RS03880	2	0
EF_RS03885	29	2
EF_RS03890	3	1
EF_RS03895	2	0
EF_RS03900	16	0
EF_RS03905	0	0
EF_RS03910	0	0
EF_RS03915	0	0
EF_RS03920	2	0
EF_RS03925	0	0
udk	0.333333	0
EF_RS03935	2	1
EF_RS03940	1	0
EF_RS03945	0	0
EF_RS03950	0	0
EF_RS03955	1	0
EF_RS03960	8	1.5
EF_RS03965	0	0
EF_RS03970	0	0
EF_RS03975	16	1
EF_RS03980	4	0
EF_RS03985	0	0
EF_RS03990	0	0
EF_RS03995	1	0
EF_RS04000	0	0
EF_RS04005	2	0
EF_RS04010	1	1
EF_RS04015	0	0
EF_RS04020	1	0
EF_RS04025	0	0
EF_RS04030	0	0
acpS	0	0
alr	0	0
EF_RS04045	0	0
EF_RS04050	0	0
EF_RS04055	2	0.5
lepB_1	1	0
EF_RS04070	0	0
EF_RS04075	0	0
EF_RS04080	0	0
EF_RS04085	0	0
EF_RS04090	1	0
EF_RS04095	0	0
EF_RS04100	0	0
EF_RS04105	0	0
EF_RS04110	0	0
EF_RS04115	0	0
EF_RS04120	0	0
EF_RS04125	0	0
queA	0	0
EF_RS04135	0	0
EF_RS04140	0	0
EF_RS04145	1	0
EF_RS04150	0	0
EF_RS04155	0	0
EF_RS04160	0	0
EF_RS04165	0	0
polA	0	0
mutM	0	0
coaE	0	0
nrdR	0	0
EF_RS04190	0	1
dnaI	1	0
EF_RS04200	0	0
EF_RS04205	0	1
EF_RS04210	0	0
EF_RS04215	0	3
EF_RS04220	0	0
EF_RS04225	2	0
EF_RS04230	0	0
EF_RS04235	0	0
EF_RS04240	1	0
EF_RS04245	0	0
EF_RS04250	0	0
tgt	0	0
yajC	0	0
EF_RS04265	0	0
adhE	0	0
fni	0	0.5
EF_RS04280	0.333333	0
mvaD	5	0
mvk	8	0
EF_RS04295	1	0
EF_RS04300	0	0
opp1A	0	0
EF_RS04310	0	0
opp1B	1	0
opp1C	0	0
opp1D	0	0
opp1F	0.5	0
EF_RS04335	0.5	0
infC	0.5	0
rpmI	0.5	0
rplT	0.5	0
EF_RS04355	1	0
EF_RS04360	0	0
EF_RS04365	0	0
EF_RS04370	0	0
EF_RS04375	2	0
EF_RS04380	0	0
EF_RS04385	1	0
EF_RS04390	0	0
EF_RS04395	0	1
EF_RS04400	0	0
EF_RS04405	0	1
EF_RS04410	0	0
EF_RS04415	0.5	0
metG	0.5	0
EF_RS04425	0	0
EF_RS04430	0	0.5
EF_RS04435	0	0
EF_RS04440	0	1
rnmV	0	1
rsmA	2	0
EF_RS04455	0.5	0
ugpC	1	0
mgsA	0	0
EF_RS04470	0	0
EF_RS04475	0	0
EF_RS04480	0	1
EF_RS04485	0	0
EF_RS04490	0	0
EF_RS04495	0	0
EF_RS04500	0	0
EF_RS04505	0	0
EF_RS04510	0	0
pta	1	0
tsaE	0	0
EF_RS04525	1.5	0
EF_RS04530	0	0
bopD	0	0
EF_RS04540	0	0
pgmB_1	0	0
EF_RS04550	0	0
EF_RS04555	0	0
EF_RS04560	0	0
proC_1	0	0
EF_RS04570	1	0
EF_RS04575	1	0
EF_RS04580	0	0
EF_RS04585	1	0
EF_RS04590	0	0
EF_RS04595	0	1
EF_RS04600	0	1
rplU	0	0
EF_RS04610	0	1
rpmA	0	0
psiE	0	0
EF_RS04625	0	0
EF_RS04630	1	0
EF_RS04635	0	0
EF_RS04640	0	0
nusB	0	0
EF_RS04650	1	0
xseA	1	0
EF_RS04660	0	0
EF_RS04665	0	0
EF_RS04670	0	0
EF_RS04675	0	0
recN	1	0
EF_RS04685	0	0
EF_RS04690	0	0
EF_RS04695	0	0
mraZ	2	0
rsmH	0.5	0
ftsL	1	0
EF_RS04715	0	0
mraY	2	0
murD	1	0
murG	2	0
EF_RS04735	0	0
ftsA	0	0
ftsZ	0	0
EF_RS04750	0	0
EF_RS04755	0	0
EF_RS04760	1	1
EF_RS04765	1	0
divIVA	0	0
ileS	0	0.25
zwf	1	0
EF_RS04785	0	0
EF_RS04790	0	0
EF_RS04800	0	1
EF_RS04805	0	0
EF_RS04810	0	0
EF_RS04815	0	0
EF_RS04820	1	0
EF_RS04825	0	0
EF_RS04830	1	1
EF_RS04835	0	0
EF_RS04840	0	0.5
EF_RS04845	0	0
EF_RS04850	0	0
EF_RS04855	0	0
EF_RS04860	0	0
EF_RS04865	0	0
EF_RS04870	1	0
ppdK	0	0
EF_RS04880	1.5	0
EF_RS04885	0.5	0
mprF_2	0	0
EF_RS04895	0	0
EF_RS04900	0	0
EF_RS04905	0	0
EF_RS04910	0	0
EF_RS04915	0	0
EF_RS04920	0	0
EF_RS04925	1	0
EF_RS04930	0	0
ndk	0	0
aspD	0	0
EF_RS04945	0	1
EF_RS04950	0	0
EF_RS04955	0	0
EF_RS04960	0	0
EF_RS04965	0	0
EF_RS04970	0	2
dnaE	0	0
pfkA	0	0
pyk	3	0
EF_RS04990	0	0
rpmF_3	1	0
gndA	0	0
EF_RS05005	0	0
EF_RS05010	2	0
EF_RS05015	5	1
EF_RS05020	0	0
EF_RS05025	4	2
rrf_2	6	2
EF_RS05035	0	0
EF_RS05040	0	0
EF_RS05045	1	0
EF_RS05050	1	0
EF_RS05055	0	0
EF_RS05060	0	1
EF_RS05065	1	0
EF_RS05070	0	0
EF_RS05075	0	0
EF_RS05080	0	0
EF_RS05085	0	1
EF_RS05090	1	0
EF_RS05095	0	0
EF_RS05100	0.2	0
EF_RS05105	0	0
EF_RS05110	0	0
EF_RS05115	0	0
EF_RS05120	2	0
EF_RS05125	0	0
EF_RS05130	1	0
EF_RS05135	0	1
EF_RS05140	0	0
EF_RS05145	0	0
EF_RS05155	0	0
EF_RS16540	3	0
galM	3	0
EF_RS05165	0	0
galE_1	0	0
galT	0	0
EF_RS05180	0	0
EF_RS05185	0	0
EF_RS05190	2	1
EF_RS05195	2	0
EF_RS05200	0	2
EF_RS05205	0	0
emeA	0	0
EF_RS05215	0	0
EF_RS05220	0	0
EF_RS05225	0	0
EF_RS05230	1	0
EF_RS05235	0	0
EF_RS05240	0	0
EF_RS05245	0	0
EF_RS05250	0	0
EF_RS05255	0	0
EF_RS05260	0	0
ebpA	1	0
ebpB	0	0
ebpC	0	0
srtC	0.5	0
EF_RS05290	0	0
entV	0	1
EF_RS05300	0	0
ssrA	5	2
EF_RS05310	0	0
ace	0	0
EF_RS05320	0	1
EF_RS05325	1.5	0
EF_RS05330	1	0
EF_RS05335	0	0
EF_RS05340	0	0
EF_RS05345	0	0
EF_RS05350	1	0
EF_RS05355	0	0
EF_RS05360	0	2
lepB_2	0	0
EF_RS05370	0	0
addA	0	0
EF_RS05380	0	0
pheS	0	0
pheT	0	0
EF_RS05395	0	0
EF_RS05400	0	0
EF_RS05405	0	0
EF_RS05410	0	0
racE	0	2
rph	0	0
EF_RS05425	0	0
EF_RS05430	0	0
ulaG	0	0
EF_RS05440	1	0
EF_RS05445	0	1
EF_RS05450	0	1
EF_RS05455	0	0
EF_RS05460	0	0
EF_RS05465	0	0
EF_RS05470	0	0
dapD	0	0
EF_RS05480	0	0
EF_RS05485	0	0
EF_RS05490	0	0
EF_RS05495	0	0
EF_RS05500	1	0
EF_RS05505	0	0
EF_RS05510	0	0
yidA	0	0
EF_RS05520	1	1
EF_RS05525	0	0
EF_RS05530	0	0
rpoE	2	0
EF_RS05540	1	0
EF_RS05545	2	0
recU	0	0
EF_RS05555	2	0
gpsB	0	0
rnpB	0	0
EF_RS05570	0	0
EF_RS05575	0	0
EF_RS05580	0	0
nth	0	0
EF_RS05590	0	0
EF_RS05595	0	1
EF_RS05600	0	0
EF_RS05605	0	0
celB	0	0
EF_RS05615	0.5	0
EF_RS05620	0.333333	0
EF_RS05625	0	0
EF_RS05630	0	0
EF_RS05635	0	0
EF_RS05640	0	0
EF_RS05645	0	2
EF_RS05650	0	0
rho	0	0
EF_RS05660	0	0
tagB	4	0
EF_RS05670	0	0
EF_RS05675	0	0
tagD	0	0
EF_RS05685	0	0
EF_RS05690	0	0
EF_RS05695	0	1.5
EF_RS05700	4	0
nfsA	0	0
EF_RS05710	3	0.25
EF_RS05715	0	0
dapA	1	0
EF_RS05725	2	0
EF_RS05730	0	0
EF_RS05735	0	0.5
EF_RS05740	0	0
EF_RS05745	0	0
EF_RS05750	0	0
EF_RS05755	1	0
EF_RS05760	1	0
yycF	0	0
walK	0	0
EF_RS05775	0	0
EF_RS05780	0	0
EF_RS05785	0	0
EF_RS16780	0	0
EF_RS05790	0	0
EF_RS05795	0.333333	0
EF_RS05800	1	0
EF_RS05805	0	0
ireB	0	0
ruvX	0	0
EF_RS05820	0	0
EF_RS05830	0.5	0
EF_RS05835	2	1
EF_RS05840	0	0
EF_RS05845	0	0
EF_RS05850	0	0
EF_RS05855	0	0
alsS	0	0
budA	0	0
EF_RS05870	0	0
EF_RS05875	0	0
EF_RS05880	1	0
EF_RS05885	2	0
EF_RS05890	0	0
EF_RS05895	0	1
EF_RS05900	0	0
EF_RS05905	1	0
EF_RS05910	0	1
EF_RS05915	0	0
EF_RS05920	0	1
EF_RS05925	0	0
EF_RS05930	1	0
EF_RS05935	0	0
EF_RS05940	0	0
EF_RS05945	0	0
EF_RS05950	19	1
EF_RS05955	2	0
EF_RS05960	2	0
EF_RS05965	1	0
EF_RS05970	1	0
EF_RS05975	1	0
EF_RS05980	3	0
EF_RS05985	1	0
EF_RS05990	1	0
EF_RS05995	2	0
EF_RS06000	0	0
EF_RS06005	2	0
EF_RS06010	0	0
EF_RS06015	1	0
EF_RS06020	0	0
EF_RS06025	1	0
efbA	0	0
EF_RS06035	0	1
EF_RS06040	0	0
EF_RS06045	0	0
EF_RS06050	0	0
EF_RS06055	0	0
EF_RS06060	1	0
EF_RS06065	1	0
EF_RS06070	1	0
EF_RS06075	0	0
EF_RS06080	0	0
EF_RS06085	0	0
EF_RS06090	0	0
EF_RS06095	0	1
EF_RS06100	0	0
rnhC	0	0
EF_RS06110	0	0
EF_RS06115	0	1
rimP	0	0
nusA	0	0
EF_RS06130	0	0
EF_RS06135	1	0
infB	0	0
rbfA	0	0
EF_RS06150	0	1
EF_RS06155	0	0
EF_RS06160	0	0
EF_RS06165	0	0
EF_RS06170	0	0
EF_RS06175	0	0
EF_RS06180	0	1
EF_RS06185	0	0
EF_RS06190	0	0
EF_RS06195	0	1
EF_RS06200	0	0
EF_RS06205	0	0
EF_RS06210	0	0
EF_RS06215	1	0
EF_RS06220	0	1
EF_RS06225	0	0
EF_RS06230	0	0
truB	0	0
ribF	0	0
EF_RS06245	0	0
EF_RS06250	0	0
EF_RS06255	0.5	0
EF_RS06260	1	2
EF_RS06265	0	0
EF_RS06270	0	1
EF_RS06275	0	0
EF_RS06280	0	0
mgtA_1	0	0
hemW	0	12
hrcA	3	0
grpE	2	0.25
dnaK	2	2
dnaJ	1	0
EF_RS06315	1	0
EF_RS06320	0	1
EF_RS06325	0	0
EF_RS06330	0	0
EF_RS06335	9	0
EF_RS16545	0	0
EF_RS06340	18	0
nagA_1	11	0
EF_RS06350	0	0
EF_RS06355	0	0
EF_RS06360	0	0
EF_RS06365	0	0
EF_RS06370	0	0
EF_RS06385	1	0
EF_RS06390	1	0
EF_RS06395	0	0
EF_RS06400	1	0
EF_RS06405	1	0
EF_RS06410	0.5	0
EF_RS06415	0.5	0
EF_RS06420	0	0
EF_RS06425	1	0
EF_RS06430	0	0
EF_RS06440	0	0
EF_RS06450	0	0
EF_RS06455	0	0
EF_RS06460	0	0
trxB	0	0
EF_RS06470	0	0
camE	1	0
EF_RS06480	0	0
EF_RS06485	0	0
EF_RS06490	1	0
EF_RS06495	0	0
EF_RS06500	0	0
EF_RS06505	23	1
EF_RS06510	2	0
EF_RS06515	1	0
EF_RS06520	1	0
mgtA_2	1	0
pdhA	0	0.5
EF_RS06535	1	0
EF_RS06540	0.5	0
lpdA_1	5.5	0
EF_RS06550	0	0
EF_RS06555	15	1
dhaM	2	0
dhaK	1	0
dhaL	1	0
EF_RS06575	0	0
EF_RS06580	0	0
EF_RS06585	0	0
EF_RS06590	1	0
EF_RS06595	0	0
EF_RS06600	0	0
EF_RS06605	0	0
EF_RS06610	1	0
EF_RS06615	0	0
EF_RS06620	0	0
EF_RS06625	0	0
EF_RS06630	0	0
EF_RS06635	0	0
EF_RS06640	0	0
EF_RS06645	1	0
EF_RS06650	0	0
EF_RS06655	1	0
alaS	1	0
EF_RS06665	0	0
EF_RS06670	0	0
pepT_1	0	0
EF_RS06680	0	0
EF_RS06685	0	0
EF_RS06690	0	0
EF_RS06695	0	0
EF_RS06700	0.2	0
EF_RS06705	0	0
EF_RS06710	0	0
fdhF	0	0
EF_RS06720	0	0
moaC	1	0
moaA	0	0
EF_RS06735	0	0
EF_RS06740	0	0
EF_RS06745	0	0
modA	0	1
modB	0	0
EF_RS06760	0.25	0
cadA_1	1	1
zapA	0	0
EF_RS06775	0	0
EF_RS06780	0	0
trxA	0	0
uvrC	0	0
EF_RS06795	1	0
EF_RS06800	0	0
EF_RS06805	0	0
EF_RS06810	0	0
EF_RS06815	0	0
EF_RS06820	0	0
abc-f	0	1
EF_RS06830	0	0
gdhA	0	0
EF_RS06840	1	0
EF_RS06845	1.5	0
EF_RS06850	0	1
EF_RS06855	0	0
EF_RS06860	0	0
EF_RS06865	0	0
EF_RS06870	0	0
EF_RS06875	0	0
EF_RS06880	0	0
EF_RS06885	0	0
EF_RS06890	0	1
EF_RS16550	0	0
EF_RS06895	1	0
EF_RS06900	0	0
EF_RS06905	0	0
EF_RS06910	0	0
EF_RS06915	0	0
EF_RS06920	1	0
EF_RS06925	0	0
EF_RS06930	0	0
EF_RS06935	0	0
EF_RS06940	1	0
EF_RS06945	0	0
EF_RS06950	1	7
EF_RS06955	0	0
EF_RS06960	0	0
EF_RS06965	0	0
EF_RS06970	0	0
EF_RS06975	0	0
EF_RS06980	1	0
EF_RS06985	0	0
EF_RS06990	0	0
EF_RS06995	0	0
EF_RS07000	0	0
EF_RS07005	1	0
EF_RS07010	0	0
EF_RS07015	0	0
EF_RS07020	1	0
EF_RS07025	0	0
EF_RS07030	1	0
terL_1	0	0
EF_RS07040	0	0
EF_RS07045	1	0
EF_RS16555	1	0
EF_RS07050	0	0
EF_RS07055	0	0
EF_RS07060	0	0
EF_RS07065	1	0
EF_RS07070	0	0
EF_RS07075	0	0
EF_RS07080	0	0
EF_RS07085	0	0
EF_RS07090	1	3
EF_RS07095	0	0
EF_RS07100	0	0
EF_RS07105	0	0
EF_RS07110	0	0
EF_RS16560	0.2	0
enpA	0	0
EF_RS07120	0	0
EF_RS07125	0	0
EF_RS07130	0	0
EF_RS07135	0	0
EF_RS07140	0	0
EF_RS07145	0	0
EF_RS07150	0	0
EF_RS07155	0	0
EF_RS07160	0	0
EF_RS07165	1	1
EF_RS07170	1	0
EF_RS07175	1	0
EF_RS07180	0	1
EF_RS07185	0	0
EF_RS07190	0	0
EF_RS07195	0	0
EF_RS07200	1	2
EF_RS07205	1	1
nrdI_2	0	0
EF_RS07215	0	0
EF_RS07220	1	0
EF_RS07225	0	0
EF_RS07230	1	1
EF_RS07235	0	0
EF_RS07240	0	1
EF_RS07245	0	0
EF_RS07250	0	0
EF_RS07255	0	0
EF_RS07260	0	0
EF_RS07265	0	0
EF_RS07270	0.5	0
lysA	1	0
EF_RS07280	0	0
EF_RS07285	1	0
EF_RS07295	1	0
EF_RS07300	0	0
EF_RS07305	0	0
EF_RS07310	0	1
EF_RS07315	0	0
EF_RS07320	92	0
nagE	2	0.2
EF_RS07330	22	0
EF_RS07335	1	0
dnaG	0	0
rpoD	1	0
EF_RS07350	0	1
EF_RS07355	1	0
EF_RS07360	0	0
gap_1	1	0
obgE	0	0
EF_RS07375	0	0
EF_RS07380	0	0
EF_RS07385	0	0
EF_RS07390	0	0
EF_RS07395	0	3
EF_RS07400	0	0
EF_RS07405	1	1
xerD	0	0
EF_RS07415	0	0
scpB	0	0
EF_RS07425	0	1
EF_RS07430	0	0
EF_RS07435	0	0
EF_RS07440	0	0
EF_RS07445	1	0
EF_RS07450	0	0
EF_RS07455	0	1
cmk	0	0
rpsA	0	0
der	0	0
EF_RS07475	1	0
EF_RS07480	0	0
EF_RS07485	0	0
EF_RS07490	1	0
EF_RS07495	1	0
EF_RS07500	0	1
dapB	1	0
EF_RS07510	1	1
EF_RS07515	0	0
EF_RS07520	1	0
aroE	1	0
aroF	0	0
aroB	0	0
aroC	0	0
EF_RS07545	0	0
aroA	1	0
EF_RS07555	0	0
pheA	0	0
EF_RS07565	0	0
EF_RS07570	1	0
EF_RS07575	0	0
EF_RS07580	0	0
EF_RS07585	0.333333	0.5
EF_RS07590	1	0
EF_RS07595	0	0
EF_RS07600	0	0
dfr	0	0
queG	0	0
lexA	1	0
EF_RS07620	0	0
EF_RS07630	1	0
EF_RS07635	0	0
cysK	0	0
EF_RS07645	1.5	0
EF_RS07650	0	0
EF_RS07655	0	0
EF_RS07660	0	0
EF_RS07665	0	0
EF_RS07670	1	0
EF_RS07675	1	0
EF_RS07680	0	0
EF_RS07685	1	0
EF_RS07690	0	0
EF_RS07695	0	0
EF_RS07700	0	0
EF_RS07705	1	0
EF_RS07710	0	0
EF_RS07715	0	0
EF_RS07720	0	0
EF_RS07725	0	0
EF_RS16565	1	0
EF_RS07730	0	0
cls_2	0	0
EF_RS07745	0	0
EF_RS07750	0	0
EF_RS07755	1	1
pflA	1	0
pflB	0	0
parC	0	0
parE	1	0
EF_RS07780	0	0
EF_RS07785	0	0.333333
eutH	0	0.333333
EF_RS07795	1	1
EF_RS07800	1	0
EF_RS07805	0	1
EF_RS07810	0	0
EF_RS07815	0	0
EF_RS07820	1	0
EF_RS07825	0	0
eutL	0	0
eutC	0	0
EF_RS07840	0	0
eutA	1	1
EF_RS07850	0	0
EF_RS07855	0	0
EF_RS07860	1	0
EF_RS07865	0.125	0
EF_RS07870	1	0
EF_RS07875	0	0
EF_RS07880	0	0
EF_RS07885	0	0
EF_RS07890	1	0
plsY	0	0
EF_RS07900	0	0
codY	1	1
hslU	0	0
hslV	0	0
xerC	0	0
trmFO	0	0
topA	0	0
EF_RS07935	0	0
dprA	0	0
EF_RS07945	0	0
ylqF	0	0
EF_RS07955	0	0
EF_RS07960	0	0
EF_RS07965	0	1
EF_RS07970	1	1
EF_RS07975	0	0
EF_RS07980	0	0
lpdA_2	0	1
buk	0	1
ptb	0	1
EF_RS08000	0	0
EF_RS08005	0	0.5
EF_RS08010	0	0
EF_RS08015	0	0
EF_RS08020	1	0
EF_RS08025	0	0
EF_RS08030	0	0
EF_RS08035	0	0
EF_RS08040	0	0
EF_RS08045	0	0
EF_RS08050	0	0
EF_RS08055	0	0
EF_RS08060	0	0
EF_RS08065	0	0
lepB_3	0	0
EF_RS08075	1	0
EF_RS08080	0	1
msrA	1	0
EF_RS08090	0.5	0
EF_RS08095	0	0
EF_RS08100	0	0.5
EF_RS08105	0	0
EF_RS08110	0	0
EF_RS08115	0	0
recJ	0	0
EF_RS08125	1	1
EF_RS08130	0	0
rnz	0	1
EF_RS08140	0	0
EF_RS08145	0	1
rpsP	0	0
EF_RS08155	1	1
EF_RS08160	0	0
EF_RS08165	0	0
ffh	0	0
EF_RS08175	0	0
EF_RS08180	0	0
EF_RS08185	1	0
EF_RS08190	1	0
EF_RS08195	0	0
EF_RS08200	0	0
EF_RS08205	0	0
EF_RS08210	0	1
EF_RS08215	0	0
EF_RS08220	0	0
EF_RS08225	1	0
pyrE	0	0
pyrF	0.5	0
EF_RS08240	0	1
EF_RS08245	0	0
carB	1	1
EF_RS08255	1	0
EF_RS08260	0	0
EF_RS08265	0	0
EF_RS08270	0	1
pyrR	0	0
EF_RS08280	0	0
lspA	1	0
EF_RS08290	0	0
EF_RS08295	0.111111	0
EF_RS08300	0	1
EF_RS08305	0	0
EF_RS08310	0	0
ybaK	0	0
aroD	0	0
EF_RS08325	0	0
EF_RS08330	0	0
EF_RS08335	1	0
EF_RS08340	0	0
EF_RS08345	0	0
EF_RS08350	0	0
tyrS_2	0	0
EF_RS08360	0.111111	0
ccpA	7	1
EF_RS08370	0	0
EF_RS08375	0	0
EF_RS08380	0	0
galU	0	0
EF_RS08390	0	0
lgt	0	0
hprK	6	1
EF_RS08405	0	0
EF_RS08410	0	0
EF_RS08415	0	0
liaX	0	0
phoU	0	0
pstB_1	0	0
pstB_2	1	0
pstA	0	0
pstC	0	0
EF_RS08450	0	0
ftsX	0	0
ftsE	0	1
prfB	0	0
secA	0	0
raiA	0	0
EF_RS08480	0	0
EF_RS08485	0	0
EF_RS08490	0	0
EF_RS08495	1	0
EF_RS08500	0	0
EF_RS08505	0	0
EF_RS08510	0	0
EF_RS08515	0	0
EF_RS08520	0	0
EF_RS08525	0	0
EF_RS08530	0	0
purD	3	0
purH	0	0
purN	0	0
purM	0	0
purF	0	0
purL	0	0
purQ	0	0
purS	3	1
EF_RS08575	0	0
purK_1	0	0
purE	0	0
EF_RS08590	0	0
EF_RS08595	0	0
EF_RS08600	0	0
EF_RS08605	0	0
EF_RS08610	0	0
EF_RS08615	0	0
EF_RS08620	0	0
EF_RS08625	0	0
EF_RS08630	0	0
EF_RS08635	0	0
EF_RS08640	1	0
EF_RS08645	1	0
EF_RS08650	3	0
EF_RS08655	2	0
EF_RS08660	23	0
EF_RS08665	0	0
lacD_2	9	0
EF_RS08675	1	0
EF_RS08680	18	0
EF_RS08685	0	0
EF_RS08690	0	0
EF_RS08695	0	0
EF_RS08700	0	0
EF_RS08705	0	0
EF_RS08710	0	0
sprE	2	0
gelE	8	2
fsrC	0	0
EF_RS08730	0	0
fsrA	0	0
EF_RS08740	2	0
EF_RS08745	21	0
EF_RS08750	0	0
adhP	0	0
larC	0	0
EF_RS08770	0	0
EF_RS08775	0	0
EF_RS08780	0	0
EF_RS08785	0	0
EF_RS08790	0	0
EF_RS08795	0	0
lacB	1	0
lacA	0	0
EF_RS08810	0	0
EF_RS08815	0	0
EF_RS08820	0	0
EF_RS08825	0	0
EF_RS08830	0	0
yqeK_1	0	1
EF_RS08840	0	0
EF_RS08845	0	0
EF_RS08850	0	0
EF_RS08855	0	1
EF_RS08860	0	0
EF_RS08865	0	0
EF_RS08870	0	0
EF_RS08875	0	0
EF_RS08880	0	0
EF_RS08885	0	0
EF_RS08890	0	0
EF_RS08895	0	0
EF_RS08900	1	0
EF_RS08915	0	0
panC	0	0
panB	0	0
EF_RS08930	0	0
EF_RS08940	0	0
EF_RS08945	0	0
EF_RS08960	0	1
EF_RS08965	0	0
EF_RS08970	0	0
EF_RS16655	0	0
EF_RS16660	0	0
EF_RS16665	0	1
EF_RS08980	0	0
EF_RS08985	0	0
EF_RS08995	0	0
EF_RS09000	1	0
EF_RS09005	0	0
EF_RS09010	0	0
EF_RS09015	0	0
EF_RS09020	0	0
EF_RS09025	0	0
EF_RS09030	0	0
EF_RS09035	0	1
EF_RS09040	0	0
EF_RS09045	0	0
EF_RS09050	0	0
EF_RS09055	0	0
EF_RS16570	1	0
EF_RS16795	1	0
ltrA_1	0	0
EF_RS09075	0	0
EF_RS09080	0	0
EF_RS09085	0	0
EF_RS09090	0	1
fss3_1	0	0
EF_RS09100	0	0
rplS	0	0
trmD	0	0
rimM	0	0
EF_RS09120	0	0
EF_RS09125	0	0
EF_RS09130	0	0
EF_RS09135	0	0
EF_RS09140	0	0
EF_RS09145	2	0
murC	11	1
EF_RS09155	3	0
EF_RS09160	0	0
EF_RS09165	0	0
EF_RS09170	0	0
yidD	0	0
EF_RS16575	0	0
yihA	0	0
clpX	0	0
EF_RS09190	0	0
EF_RS09195	0	0
dcuC	1	0
rihC	0	0
EF_RS09210	0	0
EF_RS09220	0	0
EF_RS09225	0	0
EF_RS09230	0	0
glpO	0	0
glpK	0	0
EF_RS09245	0	1
EF_RS09250	0	0
EF_RS09255	0	0
EF_RS16580	0	0
EF_RS09260	0	0
EF_RS09265	0	0
EF_RS09270	2	0
EF_RS09275	0	0
yeiL	0	0
EF_RS09285	0	0
EF_RS09290	0	0
EF_RS09295	0	0
EF_RS16585	0	0
EF_RS09300	0	0
EF_RS09305	0	1
EF_RS09310	0	0
EF_RS09315	0	0
EF_RS09320	0	0
EF_RS09325	0	0
EF_RS09330	0	0
EF_RS09335	1	0
EF_RS09340	1	0
EF_RS16805	0	0
EF_RS09345	0	0
EF_RS09350	0	0
eno	5	0
tpiA	4	0
EF_RS09365	2	0
gap_2	2	0
EF_RS09375	2	0
EF_RS09380	0	0
EF_RS09385	0	0
EF_RS09390	0	1
EF_RS09395	0	0
aspS	0	0
hisS	0	0
EF_RS16810	0	0
dtd	0	0
EF_RS09420	1	0
EF_RS09425	0	0
prmA	0	0
EF_RS09435	0	0
EF_RS09440	0	0
EF_RS09445	0	1
ssrS	0	1
EF_RS09455	0	0
EF_RS09460	0	0
EF_RS09465	0	0
EF_RS09480	0	0
EF_RS09485	0	0
EF_RS09490	0	0
hemH	1	0
EF_RS09500	0	0
EF_RS09505	0	0
EF_RS09510	0	0
EF_RS09515	0	0
EF_RS09520	0	0
EF_RS09525	0	1
EF_RS09530	0	0
EF_RS09535	1	0
EF_RS09540	1	0
EF_RS09545	0	0
EF_RS09550	0	0
EF_RS09560	0	0
EF_RS09565	0	0
EF_RS09570	0	0
EF_RS09575	0	0
EF_RS09580	0	0
EF_RS09585	0	0
EF_RS09590	0	0
EF_RS09595	0	0
EF_RS09600	0	0
EF_RS09605	2	0
EF_RS09610	0	0
EF_RS09615	0	0
EF_RS09620	0	0
EF_RS09625	0	0
EF_RS09630	0	0
EF_RS09635	0	0
terL_2	0	0
EF_RS09645	1	0
EF_RS09650	0	0
EF_RS09655	0	0
EF_RS09660	0	0
EF_RS09665	0	0
EF_RS09670	0	0
EF_RS09675	0	0
EF_RS09685	0	0
EF_RS09690	0	0
EF_RS16815	0	0
EF_RS16820	0	0
EF_RS09700	0	0
EF_RS09705	0	0
EF_RS09710	0	0
EF_RS09715	0	0
EF_RS09720	1	0
EF_RS09725	0	0
EF_RS09730	0	0
EF_RS09735	0	0
EF_RS09740	0	0
EF_RS09745	0	0
EF_RS09750	0	0
EF_RS09755	0	0
EF_RS09760	0	0
EF_RS09765	0	0
EF_RS09770	0	0
tadA_1	0	0
EF_RS09780	0	0
rlmN	0	0
EF_RS09790	0	0
EF_RS09795	1	0
EF_RS09800	0	0
EF_RS09805	0	0
EF_RS09810	0	0
EF_RS09815	0	0
EF_RS09820	0	0
cydC	0	0
cydD	0	0
cydB	0	0
EF_RS09840	0	0
EF_RS09845	0	0
EF_RS09850	0	1
EF_RS09855	0	0
EF_RS09860	0	1
EF_RS09865	0	0
EF_RS09870	0	0
mnmA	0	0
EF_RS09880	0	0
EF_RS09885	1	0
EF_RS09890	0	0
EF_RS09895	0	0
EF_RS09900	0	0
EF_RS09905	0	0
EF_RS09910	0	0
EF_RS09915	0	0
EF_RS09920	0	0
EF_RS09925	0	0
EF_RS09930	0	0
EF_RS09935	1	0
EF_RS09940	1	0
EF_RS09945	0	0
EF_RS09950	0	0
EF_RS09955	0	0
EF_RS09960	0	0
EF_RS09965	0	0
EF_RS09970	0	0
EF_RS09975	1	0
EF_RS09980	0	0
EF_RS09985	0	0
EF_RS09990	0	0
EF_RS09995	0	0
EF_RS10000	2	0
EF_RS10005	0	0
EF_RS10010	0	0
EF_RS10015	0	0
EF_RS10020	0	0
EF_RS10025	0	0
EF_RS10030	0	0
EF_RS10035	0	0
EF_RS10040	0	0
EF_RS10045	0	0
EF_RS10050	0	0
EF_RS10055	0	1
EF_RS10060	0	0
EF_RS10065	0	1
EF_RS10070	0	0
EF_RS10075	0	0
[truncated: 1,125 more rows]
